# Supplementary material for: Assessing the impact of the Gamma variant on COVID-19 patient admissions in a southern Brazilian tertiary hospital—A comparison of dual pandemic phases
Source: PLoS One. 2023 Dec 8;18(12):e0291701. doi: 10.1371/journal.pone.0291701 (PMC10707562; doi:10.1371/journal.pone.0291701)
Supplement: S1 Data — (XLSX) [file pone.0291701.s002.xlsx]

## Sheet: Data Set
Study number	Age (years)	Age range (0: 18-30 years; 1: 31-40 years; 2: 41-50 years; 3: 51-60 years; 4: 61-70 years; 5: 71-80 years; 6: > 80 years)	Phase (0: first wave; 1: second wave)	SO and PCR-SARS-CoV-2 time (in days)	PCR-SARS-CoV-2 (0: detectable; 1: not detectable)	Genotype (0: Wild; 1: Zeta; 2: Gamma; 3: Alpha)	Month of PCR-SARS-CoV-2 (1: Jan; 2: Feb; 3: Mar; 4: Apr; 5: May; 6: Jun; 7: Jul; 8: Aug; 9: Sep; 10: Oct; 11: Nov; 12: Dec)	Year of PCR-SARS-CoV-2 (0: 2020; 1: 2021)	CT (0: compatible; 1: not compatible)	Classification (0: confirmed; 1: probable)	Race (0: non-white; 1: white; 2: brown; 3: black)	Sex (0: female; 1: male)	Pregnancy (0: no; 1: yes)	Pregnancy age (1: 1st trimester; 2: 2nd trimester; 3: 3rd trimester)	Fever (0: yes; 1: no)	Cough (0: yes; 1: no)	Dyspnea (0: yes; 1: no)	Desaturation (0: yes; 1: no)	Odynophagia (0: yes; 1: no)	Respiratory distress (0: yes; 1: no)	Diarrhea (0: yes; 1: no)	Vomiting (0: yes; 1: no)	Abdominal pain (0: yes; 1: no)	Fatigue (0: yes; 1: no)	Anosmia (0: yes; 1: no)	Dysgeusia (0: yes; 1: no)	Other (0: yes; 1: no)	Puerperium (0: no; 1: yes)	Cardiovascular disease (0: no; 1: yes)	Hematologic disease (0: no; 1: yes)	Trisomy 21 (0: no; 1: yes)	Liver disease (0: no; 1: yes)	Asthma (0: no; 1: yes)	DM (0: no; 1: yes)	Neurological disease (0: no; 1: yes)	Lung disease (0: no; 1: yes)	Immunological impairment (0: no; 1: yes)	Kidney disease (0: no; 1: yes)	Obesid (0: no; 1: yes)	Other (0: no; 1: yes)	Ventilatory support (0: yes - non-invasive; 1: yes – invasive; 2: no support)	Ventilatory support device (0: NC (nasal catheter); 1: MR (mask with reservoir); 2: CNAF (high-flow nasal catheter); 3: NIV (non-invasive ventilation); 4: MV (mechanical ventilation))	Outcome (0: discharge; 1: death)	Nosocomial (0: no; 1: yes)	SO and hospital admission time (in days)	Length of hospital stay (in days)	Severity score (4: hospitalized, no need for oxygen; 5: hospitalized, oxygen support with NC or MR; 6: hospitalized, oxygen support with CNAF or NIV; 7: mechanical ventilation)	Severity classification (0: moderate; 1: severe)	Need ICU (0: no; 1: yes)
1	83	6	0	4	0		7	0	1	0	1	1			1	0	0	0	1	1	1	1	0	0	1	1	0	0	1	0	0	0	0	0	1	0	0	0	0	1	0		0	0	9	6	5	0	0
2	49	2	0	3	0	1	1	1	1	0	1	0	0		1	1	1	0	1	1	1	1	1	1	1	1	1	0	0	0	0	0	0	0	0	0	0	0	0	1	0		0	0	0	11	5	0	0
3	41	2	0	4	0		7	0	1	0	1	0			1	0	0	0	1	1	1	1	1	1	1	1	0	0	0	0	0	0	0	1	0	0	0	0	0	0	0		0	0	6	9	5	0	0
4	50	3	0	4	0		12	0	1	0	1	1			1	0	0	1	0	1	1	1	1	1	1	1	1	0	0	0	0	0	0	1	0	0	0	0	0	1	0	1	0	0	7	6	5	0	1
5	78	5	0	2	0		9	0		0	1	1			1	1	0	0	1	1	1	0	1	1	1	1	1	0	1	0	0	0	0	0	0	0	0	0	0	1	1	4	1	0	0	24	7	1	1
6	56	3	0	3	0		8	0	1	0	1	1			0	0	0	0	1	1	1	1	1	1	1	0	1	0	0	0	0	0	0	0	0	0	0	0	0	0	1	4	1	0	9	33	7	1	1
7	88	6	1	7	0	2	3	1	1	0	1	1			0	1	0	1	1	1	1	1	1	1	1	1	0	0	1	0	0	0	0	0	0	0	0	0	0	0	0		0	0	6	13	5	0	1
8	73	5	0	8	0	0	12	0	1	0	1	0	0		1	1	0	1	1	1	1	1	1	1	1	1	1	0	0	0	0	1	0	1	0	0	0	0	0	0	1	4	1	0	0	27	7	1	1
9	73	5	0	5	0		11	0		0	0	1			0	0	0	1	1	1	0	1	0	1	1	1	1	0	1	0	0	0	0	0	0	0	0	1	0	0	1	4	0	0	9	18	7	1	1
10	56	3	0	6	0	0	7	0	1	0	0	0	0		1	1	0	0	1	1	1	1	1	1	1	1	1	0	0	0	0	0	0	1	0	1	0	0	0	0	1	4	0	0	2	16	7	1	1
11	61	4	0	5	0		8	0	1	0	1	1			0	0	0	1	1	1	1	1	1	1	1	1	1	0	1	0	0	0	0	0	0	0	0	0	0	1	0		0	0	5	11	5	0	0
12	71	5	0	0	0		7	0	1	0	1	1			0	0	1	1	1	1	0	1	1	1	1	1	1	0	1	0	0	0	0	1	0	0	0	1	1	1	1	4	1	0	8	28	7	1	1
13	89	6	0	13	0	0	8	0		0	1	1			0	0	0	1	1	1	1	1	1	1	1	1	1	0	0	0	0	0	0	0	0	1	0	0	0	0	1	4	0	0	12	10	7	1	1
14	47	2	0	6	0		1	1	1	0	0	1			0	1	0	1	1	1	1	1	1	1	1	1	1	0	0	0	0	1	0	0	0	0	0	1	0	1	1	4	0	0	4	6	7	1	1
15	27	0	0	4	0		7	0		0	1	0			1	0	0	1	1	1	1	1	1	1	1	1	1	0	1	0	0	0	0	1	0	0	0	0	0	1	1	4	0	0	7	10	7	1	1
16	41	2	0	10	1		8	0		1	1	0			0	0	1	0	0	1	1	1	1	1	1	1	0	0	1	0	0	0	0	0	0	0	0	0	0	1	1	4	1	0	5	11	7	1	1
17	35	1	0	10	1		8	0	0	1	1	0	1	3	1	1	0	0	1	0	1	1	1	1	1	0	0	0	0	0	0	0	0	0	0	0	0	0	0	0	0		0	0	2	28	5	0	0
18	24	0	0	12	0		11	0	1	0	0	1			1	0	0	0	1	1	0	0	1	1	1	1	0	0	0	0	0	0	0	0	0	0	0	0	0	0	1	4	0	0	17	39	7	1	1
19	54	3	0	27	0	0	9	0	1	0	1	0	0		1	1	0	1	1	1	1	1	1	1	1	1	1	0	0	0	0	0	0	0	0	0	0	0	0	1	1	4	1	0	1	47	7	1	1
20	68	4	0	9	0	0	8	0	1	0	1	0	0		1	1	0	0	1	0	1	1	0	1	1	1	0	0	1	0	0	0	0	0	0	0	0	0	1	1	1	4	1	0	5	35	7	1	1
21	69	4	0	3	0		11	0	1	0	1	0	0		0	1	0	0	1	1	1	1	1	1	1	1	0	0	1	0	0	0	0	0	1	0	0	0	0	1	0		0	0	13	3	5	0	0
22	79	5	0	5	0		12	0	1	0	1	0	0		1	1	0	0	1	1	1	1	1	1	1	1	1	0	1	0	0	0	0	1	0	0	0	0	0	1	1	4	0	0	23	14	7	1	1
23	62	4	0	2	1		12	0	0	0	1	0	0		1	0	0	0	1	1	1	1	1	1	1	1	1	0	1	0	0	0	0	1	0	0	0	0	0	1	1	4	0	0	0	24	7	1	1
24	60	4	0	3	0	1	12	0	1	0	0	0	0		0	0	1	0	1	1	1	1	1	1	1	1	1	0	0	0	0	0	0	0	0	0	0	0	0	0	1	4	0	0	0	10	7	1	1
25	66	4	0	3	0		9	0		0	1	0	0		0	1	0	1	1	1	1	1	1	1	1	1	1	0	0	0	0	0	0	0	0	1	0	0	0	1	0		0	0	3	8	5	0	0
26	56	3	1	8	0		3	1		0	1	0	0		1	0	0	0	0	1	1	1	1	1	1	1	0	0	0	0	0	0	0	0	0	0	0	0	0	1	0		0	0	10	6	5	0	0
27	52	3	0	4	0		8	0	1	0	1	0			1	1	1	0	1	1	1	0	1	1	1	1	0	0	1	0	0	0	0	1	0	0	0	0	0	1	0		0	0	7	6	5	0	0
28	63	4	0	4	0		8	0	1	0	1	1			1	1	0	0	1	1	1	1	1	1	1	1	1	0	1	0	0	0	0	0	0	0	0	0	0	0	1	4	1	0	9	18	7	1	1
29	75	5	0	5	0		1	1		0	1	0	0		1	0	0	0	1	1	1	1	1	1	1	1	0	0	1	0	0	0	0	0	0	0	0	0	0	1	1	4	0	0	7	34	7	1	1
30	88	6	0	5	0		8	0	1	0	1	0	0		1	0	0	1	0	1	1	1	1	1	1	1	1	0	0	0	0	0	1	0	0	1	0	0	0	1	1	4	0	0	9	14	7	1	1
31	64	4	0	17	0	1	2	1	1	0	1	1			1	0	0	0	1	1	1	1	1	1	1	1	1	0	1	0	0	0	0	1	0	0	0	0	0	1	1	4	1	0	14	23	7	1	1
32	78	5	1	9	0	2	3	1		0	1	1			1	0	0	0	1	0	1	1	1	1	1	1	0	0	1	0	0	0	0	1	0	0	0	1	0	1	1	4	1	0	9	2	7	1	1
33	67	4	0	3	0	0	9	0		0	1	1			1	0	1	1	1	1	1	1	1	1	1	1	0	0	1	0	0	0	0	1	0	0	0	0	0	1	1	4	0	0	2	9	7	1	1
34	32	1	1	6	0	2	3	1		0	1	0	1	3	0	0	0	0	1	1	1	1	1	1	1	1	0	0	0	0	0	0	0	0	0	0	0	0	0	1	1	4	0	0	3	10	7	1	1
35	43	2	0	4	0		8	0		0	1	0			0	0	0	0	1	1	0	1	1	1	0	1	0	0	0	0	0	0	1	0	0	0	0	0	0	0	0		0	0	7	4	5	0	0
36	59	3	0	3	0	0	7	0	1	0	0	0	0		1	0	0	0	1	1	1	1	1	1	1	1	1	0	0	0	0	0	0	0	0	0	0	0	0	0	0		0	0	1	6	5	0	0
37	51	3	0	4	0		7	0		0	1	0	0		1	1	0	0	1	1	0	0	1	1	1	1	1	0	1	0	0	0	0	0	0	0	1	1	0	1	1	4	1	0	5	3	7	1	1
38	80	6	0	13	0	0	7	0	1	0	0	1			1	1	0	1	1	1	1	1	1	1	1	1	1	0	0	0	0	0	0	0	0	0	0	0	0	1	1	4	1	0	7	20	7	1	1
39	65	4	0	14	0		12	0		0	1	1			0	0	0	0	1	1	0	0	1	1	1	1	1	0	1	0	0	0	0	1	0	0	0	0	0	1	1	4	1	0	19	31	7	1	1
40	50	3	0	5	0	0	8	0		0	1	0			1	0	1	0	1	1	1	1	1	1	1	1	1	0	0	0	0	0	0	0	1	0	0	0	0	1	1	4	0	0	3	30	7	1	1
41	53	3	0	9	0	0	8	0	1	0		1			1	1	0	1	1	1	1	1	1	1	1	0	1	0	0	0	0	0	0	0	0	0	0	0	0	0	1	4	0	0	7	15	7	1	1
42	55	3	0	14	0		7	0	1	0	1	0	0		0	0	0	0	1	1	1	1	1	1	0	1	0	0	1	0	0	0	0	1	0	0	0	0	0	1	1	4	0	0	22	8	7	1	1
43	55	3	0	7	0		12	0	1	0	1	0	0		1	0	1	1	1	1	1	1	1	1	1	0	0	0	0	0	0	0	0	0	0	0	0	0	0	1	0	3	0	0	8	42	6	1	1
44	79	5	0	2	0		7	0	1	0	1	1			0	1	0	0	1	1	1	1	1	1	1	1	1	0	1	0	0	0	0	0	0	0	0	0	0	1	1	4	0	0	23	23	7	1	1
45	37	1	0	11	0		4	0		0	1	1			1	1	0	0	1	0	1	1	1	1	1	1	1	0	1	0	0	0	0	1	0	0	0	0	0	1	0		1	0	7	28	5	0	0
46	53	3	0	3	0		6	0		0	0	0	0		0	1	0	1	0	1	0	1	1	1	1	1	1	0	0	0	0	0	0	0	0	0	0	0	0	1	0		0	0	2	7	5	0	0
47	86	6	0	11	0		6	0		0	1	1			0	0	0	0	0	0	1	1	1	1	1	1	1	0	1	0	0	0	0	0	1	0	0	0	0	0	0		0	0	14	7	5	0	0
48	19	0	0	13	0	0	6	0		0	1	1			0	1	0	0	1	1	1	1	1	1	1	1	1	0	0	0	0	0	0	0	0	0	1	0	0	1	1	4	1	0	6	13	7	1	1
49	35	1	0	9	0		6	0		0	1	1			0	0	0	1	1	1	0	1	1	1	1	1	1	0	1	0	0	0	0	0	0	0	0	0	0	0	0		0	0	16	5	5	0	1
50	86	6	0	21	0		7	0		0	1	0	0		1	0	0	0	1	1	1	1	1	1	1	1	1	0	1	0	0	0	0	1	0	0	0	0	0	1	1	4	1	0	16	11	7	1	1
51	66	4	0	13	0		7	0		0	1	1			1	0	0	0	1	1	1	1	1	1	1	1	0	0	1	0	0	0	0	0	0	0	0	0	0	1	1	4	0	0	14	59	7	1	1
52	76	5	0	9	0		6	0		0	1	1			1	0	0	0	1	0	1	1	1	1	1	1	1	0	1	0	0	0	0	1	0	0	0	0	0	1	1	4	0	0	8	11	7	1	1
53	50	3	0	9	0		7	0		0	1	1			1	0	0	0	1	1	0	1	1	1	1	1	1	0	0	0	0	0	0	1	0	0	0	0	0	1	1	4	0	0	8	13	7	1	1
54	91	6	0	8	0	0	7	0		0	1	1			1	0	0	1	1	1	1	1	1	1	1	1	0	0	1	0	0	0	0	0	0	0	0	0	0	0	2		0	0	0	20	4	0	0
55	49	2	0	4	0		6	0		0	1	1			1	0	0	0	1	1	1	1	1	1	1	1	1	0	1	0	0	0	0	1	0	0	0	0	1	1	1	4	0	0	1	18	7	1	1
56	80	6	0	28	0		7	0		0	0	1			0	1	0	0	1	1	1	1	1	1	1	1	1	0	0	1	0	0	0	1	0	1	0	0	0	0	1	4	1	0	7	37	7	1	1
57	26	0	0	10	0		7	0		0	0	1			1	1	0	0	1	1	1	1	1	1	1	1	1	0	0	0	0	0	0	0	0	0	0	0	1	0	1	4	0	0	9	19	7	1	1
58	75	5	0	6	0		2	1	1	0	1	1			1	1	0	0	1	1	1	1	1	1	1	1	1	0	0	0	0	0	0	0	0	1	0	0	0	0	0		0	0	6	14	5	0	0
59	24	0	0	5	0		2	1		0	0	1			1	1	0	0	1	1	1	1	1	1	1	1	1	0	0	0	0	0	0	0	0	0	0	0	1	0	1	4	0	0	10	15	7	1	1
60	46	2	1	4	0		3	1		0	1	0	0		1	1	1	0	1	1	1	0	1	1	1	1	0	0	1	0	0	0	0	1	0	0	0	0	0	0	1	4	1	0	9	35	7	1	1
61	69	4	1	6	0		4	1		0	1	0	0		1	1	0	0	1	1	1	1	1	1	1	1	1	0	1	0	0	0	0	1	0	0	0	0	0	0	0		0	0	14	10	5	0	0
62	63	4	1	4	0		3	1	1	0	1	1			1	1	0	0	1	1	1	1	1	1	1	1	1	0	1	0	0	0	0	1	0	0	0	0	0	0	1	4	0	0	5	70	7	1	1
63	62	4	1	2	0		3	1	1	0	1	1			1	1	0	0	1	1	1	1	1	1	1	1	1	0	0	0	0	0	0	0	0	0	0	0	0	0	1	4	1	0	9	42	7	1	1
64	75	5	1	16	0		4	1		0	1	1			1	1	0	0	1	1	1	1	1	1	1	1	0	0	1	0	0	0	0	0	0	0	0	1	0	1	1	4	1	0	9	20	7	1	1
65	29	0	1	3	0		4	1		0	0	1			1	0	1	0	1	1	1	0	1	1	1	1	0	0	0	0	0	0	0	0	0	0	0	0	0	0	0		0	0	16	4	5	0	0
66	35	1	1	3	0		4	1		0	1	1			1	0	0	0	1	1	1	1	1	1	1	1	0	0	0	0	0	0	0	0	0	0	0	0	0	0	0	2	0	0	6	5	6	1	0
67	29	0	1	3	0		4	1		0	1	0	0		1	0	0	0	0	1	1	1	0	1	1	1	0	0	0	0	0	0	0	1	0	0	0	0	1	0	1	4	0	0	7	18	7	1	1
68	66	4	1	7	0		4	1	1	0	1	0	0		0	1	0	0	1	1	1	1	1	1	1	1	1	0	1	0	0	0	0	0	0	1	0	0	1	1	0		0	0	8	2	5	0	0
69	32	1	1	3	0		4	1	1	0	1	1			0	0	0	0	0	1	1	1	1	1	0	1	0	0	0	0	0	0	0	0	0	0	0	1	0	1	0	2	0	0	7	16	6	1	0
70	40	2	1	4	0		4	1		0	1	1			1	0	1	0	1	1	1	1	1	0	1	1	1	0	0	0	0	0	0	0	0	0	0	0	0	0	0		0	0	10	2	5	0	0
71	61	4	1	1	0		4	1	1	0	1	0	0		0	0	0	0	1	1	1	1	1	1	1	1	0	0	1	0	0	0	0	0	0	0	0	0	1	1	0		0	0	13	7	5	0	0
72	65	4	1	10	0		4	1		0	1	0	0		0	0	1	0	1	1	1	1	1	1	1	1	0	0	1	0	0	0	0	0	0	0	0	0	0	0	1	4	1	0	13	20	7	1	1
73	62	4	1	2	0		4	1	1	0	1	1			1	1	0	0	1	0	1	1	1	1	1	1	0	0	1	0	0	0	0	1	0	0	0	0	0	0	1	4	1	0	13	45	7	1	1
74	61	4	1	16	0		5	1	1	0	1	1			1	0	0	0	1	0	1	1	1	1	0	0	0	0	1	0	0	0	0	1	1	0	0	1	1	1	1	4	1	0	15	64	7	1	1
75	72	5	1	6	0	2	5	1	1	0	1	1			0	1	0	0	1	1	1	1	1	1	1	1	0	0	1	0	0	0	0	1	1	0	0	0	0	1	1	4	0	0	0	16	7	1	1
76	31	1	1	6	0		5	1	1	0	1	1			0	0	0	0	1	1	1	1	1	1	0	0	0	0	0	0	0	0	0	0	0	0	0	0	0	0	1	4	0	0	16	0	7	1	1
77	76	5	1	19	0		6	1	1	0	1	0	0		1	1	1	0	1	1	1	1	1	1	1	1	1	0	1	0	0	0	0	1	0	0	0	0	0	0	0		0	0	15	29	5	0	0
78	58	3	1	32	0	2	6	1	1	0	1	0	0		1	0	0	0	1	1	1	1	1	1	1	1	1	0	1	0	0	0	0	0	0	1	0	0	0	1	1	4	1	0	16	14	7	1	1
79	20	0	1	1	0		5	1	1	0	1	1			0	0	0	0	1	0	1	1	1	1	0	0	0	0	0	0	0	0	0	0	0	0	0	0	1	0	1	4	0	0	8	8	7	1	1
80	66	4	1	8	0		6	1		0	1	1			1	0	0	0	1	1	1	1	1	1	1	1	0	0	1	0	0	0	0	0	0	1	0	0	0	1	1	4	0	0	14	16	7	1	1
81	58	3	1	7	0		6	1		0	1	1			0	1	1	1	1	1	0	1	1	1	1	1	0	0	0	0	0	0	0	1	0	0	0	0	1	0	1	4	1	0	17	11	7	1	1
82	66	4	1	7	0		6	1		0	1	1			1	1	0	0	1	0	1	1	1	1	1	1	1	0	1	0	0	0	0	1	0	0	0	0	1	1	1	4	1	0	11	30	7	1	1
83	53	3	1	18	0		7	1	1	0	1	0	0		1	1	1	0	1	1	1	0	1	1	1	1	0	0	1	0	0	0	1	0	0	0	0	0	1	1	1	4	0	0	6	32	7	1	1
84	21	0	1	5	0		7	1	1	0	1	1			0	1	1	1	1	1	1	1	1	1	1	1	0	0	0	0	0	0	0	0	0	0	0	0	0	0	2		0	0	0	57	4	0	0
85	47	2	1	3	0		3	1	1	0	1	0	0		0	0	0	0	1	1	1	1	1	1	1	1	0	0	0	0	0	0	0	0	0	0	0	0	0	1	0		0	0	8	3	5	0	0
86	66	4	0	6	0		12	0	1	0	0	0	0		1	0	1	0	1	1	1	1	1	1	1	1	0	0	1	0	0	0	0	1	0	0	0	0	0	0	0		0	0	14	1	5	0	0
87	71	5	0	27	0		2	1	1	0	1	1			0	0	1	0	0	1	1	1	1	1	1	1	0	0	0	0	0	0	0	0	0	1	0	0	0	0	0	3	0	0	6	14	6	1	1
88	75	5	0	5	0		9	0	1	0	1	1			1	1	0	0	1	0	0	0	1	1	0	0	0	0	1	0	0	0	0	1	0	0	0	1	0	1	1	4	1	0	7	23	7	1	1
89	69	4	0	4	0		8	0		0	1	1			0	0	0	0	1	1	0	1	1	1	1	1	1	0	1	0	0	0	0	0	0	0	0	0	0	0	1	4	1	0	9	35	7	1	1
90	36	1	0	7	0		8	0		0	0	0	1	2	0	0	1	0	1	0	1	1	1	1	1	1	0	0	0	0	0	0	0	0	0	0	0	0	0	1	0		0	0	5	7	5	0	0
91	69	4	0	5	0		9	0	1	0	1	0	0		0	0	1	0	1	1	1	0	1	1	1	1	1	0	0	0	0	0	0	0	0	0	0	0	0	0	0		0	0	6	6	5	0	0
92	60	4	0	6	0		11	0		0	1	1			1	1	0	1	1	1	0	0	1	1	1	1	0	0	1	0	0	0	0	1	1	0	0	0	0	0	0		0	0	10	8	5	0	0
93	43	2	0	5	0		2	1	1	0	0	1			0	0	0	0	1	1	1	1	1	1	1	1	0	0	0	0	0	0	0	1	0	0	0	0	0	1	1	4	0	0	10	13	7	1	1
94	65	4	0	7	0		12	0		0	1	1			1	0	0	0	1	1	1	1	1	1	1	1	0	0	1	0	0	0	0	0	0	0	0	0	0	1	0		0	0	10	4	5	0	0
95	86	6	1	0	0		3	1	1	0		1			0	1	0	0	1	1	1	1	1	1	1	1	0	0	1	0	0	0	0	0	0	0	0	0	0	1	1	4	1	0	7	4	7	1	1
96	68	4	1	6	0		3	1	1	0	1	1			0	1	0	0	1	1	1	1	1	1	1	1	1	0	1	0	0	0	0	0	0	0	0	0	0	0	0		0	0	9	11	5	0	0
97	50	3	1	7	0		3	1		0	1	1			0	0	0	0	1	1	1	1	1	1	1	1	1	0	0	0	0	0	0	0	0	0	0	0	0	0	0		0	0	12	4	5	0	0
98	62	4	1	5	0		2	1	1	0	1	1			1	0	0	0	1	1	1	1	1	1	1	1	1	0	0	0	0	0	0	1	0	0	0	0	0	1	1	4	1	0	8	12	7	1	1
99	75	5	0	8	0		11	0	1	0	1	1			0	1	0	0	1	1	0	1	1	1	1	1	1	0	0	0	0	0	0	1	0	0	0	0	0	0	1	4	1	0	15	16	7	1	1
100	56	3	0	3	0	0	10	0	1	0	1	1			1	0	0	0	0	1	1	1	1	1	1	1	1	0	0	0	0	0	0	0	0	0	0	0	0	1	1	4	0	0	2	40	7	1	1
101	67	4	0	3	0		8	0	1	0	1	1			1	1	0	0	1	1	1	1	1	1	1	1	1	0	0	0	0	0	0	0	0	0	0	0	0	0	1	4	1	0	12	65	7	1	1
102	59	3	0	4	0		10	0	1	0	1	1			0	1	0	1	1	1	0	1	1	1	1	1	0	0	1	0	0	0	0	1	0	0	0	0	1	0	1	4	1	0	8	5	7	1	1
103	68	4	0	12	0	0	8	0	1	0	1	1			0	1	1	0	1	1	0	1	1	1	1	1	0	0	1	0	0	0	0	1	0	0	0	0	0	1	0		1	0	12	13	5	0	0
104	61	4	0	9	0		7	0	1	0		0	0		0	0	0	0	1	1	1	1	1	1	1	1	0	0	0	0	0	0	0	1	0	0	0	0	0	0	0		0	0	7	8	5	0	0
105	64	4	0	7	0		9	0	1	0	1	1			1	0	0	0	1	1	0	1	1	1	1	1	1	0	1	0	0	0	0	1	0	0	0	0	1	1	1	4	0	0	6	62	7	1	1
106	49	2	0	5	0		10	0	1	0	1	1			1	0	0	0	1	1	1	1	1	1	0	0	1	0	0	0	0	0	0	0	0	0	0	0	0	1	0		0	0	8	4	5	0	0
107	44	2	0	3	0		12	0		0	1	1			1	1	1	0	1	1	1	1	1	1	1	1	1	0	1	0	0	0	0	1	0	0	0	0	0	1	2		0	0	16	3	4	0	0
108	38	1	0	3	0		10	0	1	0	1	1			1	0	0	0	1	1	1	1	1	1	1	1	0	0	0	0	0	0	0	0	0	0	0	0	0	0	1	4	0	0	8	7	7	1	1
109	75	5	0	2	0	2	1	1	1	0	1	1			1	0	1	0	1	1	1	1	1	1	1	1	0	0	1	0	0	0	0	1	0	1	0	0	0	1	0		0	0	2	1	5	0	0
110	48	2	1	6	0		3	1	1	0	1	1			0	0	0	0	1	1	1	1	1	1	1	1	0	0	0	0	0	0	0	0	0	0	0	0	0	0	0	1	0	0	11	18	5	0	1
111	59	3	0	6	0	0	7	0	1	0	1	1			0	0	1	1	0	1	1	0	1	1	1	1	0	0	0	0	0	0	0	0	0	1	0	0	0	0	1	4	0	0	6	25	7	1	1
112	64	4	0	2	0		9	0	1	0	1	1			0	0	1	0	1	1	1	1	1	1	1	1	0	0	1	0	0	0	0	0	0	0	0	0	0	1	0		0	0	6	4	5	0	0
113	42	2	0	6	0		12	0		0	1	0	0		0	0	0	0	1	1	0	1	1	1	1	1	0	0	0	0	0	0	0	0	0	0	0	0	0	0	0		0	0	8	3	5	0	0
114	42	2	1	10	0	0	3	1	1	0	1	0	0		1	0	0	0	1	1	1	1	1	1	1	1	0	0	0	0	0	0	0	0	0	0	1	0	0	1	0		0	0	8	9	5	0	0
115	48	2	0	5	0		7	0	1	0	1	0	0		1	0	0	1	1	0	0	1	1	1	1	1	0	0	0	0	0	0	0	0	0	0	0	1	0	1	1	4	1	0	6	26	7	1	1
116	33	1	0	28	0		12	0	1	0	1	0	0		1	0	1	0	1	1	1	1	0	1	1	1	1	1	0	0	0	0	0	0	0	0	0	0	0	0	1	4	0	1	28	12	7	1	1
117	39	1	0	4	0		9	0	1	0	0	1			0	0	0	1	0	1	0	1	1	1	0	0	0	0	0	0	0	0	0	0	0	0	0	0	0	1	0		0	0	10	4	5	0	0
118	37	1	0	8	0		11	0	1	0	0	1			0	0	0	0	1	1	0	1	1	1	1	1	0	0	1	0	0	0	0	0	0	0	0	0	0	1	0		0	0	12	8	5	0	0
119	44	2	0	10	0		7	0	1	0	1	1			0	0	0	0	1	1	0	1	1	1	1	1	0	0	1	0	0	0	0	1	0	0	0	0	0	0	0		0	0	12	2	5	0	0
120	38	1	0	2	0		7	0	1	0	1	1			0	0	0	0	1	1	0	1	1	1	1	1	1	0	1	0	0	0	0	1	0	0	0	0	0	0	2		0	0	8	6	4	0	0
121	48	2	0	10	0		8	0	1	0	1	1			0	0	0	1	1	1	1	1	1	1	0	1	1	0	0	0	0	0	0	0	0	0	0	0	0	0	0		0	0	7	6	5	0	0
122	61	4	0	9	0	0	10	0	1	0	1	1			0	1	1	0	1	1	1	1	1	1	1	1	0	0	1	0	0	0	0	0	1	0	0	0	0	0	0		1	0	7	7	5	0	0
123	66	4	0	4	0		8	0	1	0	1	1			0	0	1	0	1	1	1	1	1	1	1	1	1	0	1	0	0	0	0	0	0	0	0	0	0	0	0		0	0	7	2	5	0	0
124	42	2	0	2	0		12	0		0	1	1			1	0	1	0	1	1	1	1	1	1	1	1	0	0	0	0	0	0	0	0	0	0	0	0	0	0	0		0	0	6	4	5	0	0
125	81	6	0	7	0		12	0		0	1	0	0		0	1	0	0	0	1	1	1	1	1	1	1	0	0	1	0	0	0	0	1	0	1	0	1	0	0	1	4	1	0	11	2	7	1	1
126	48	2	0	7	0		11	0	1	0	1	1			0	0	0	0	1	1	1	1	1	1	1	0	1	0	0	0	0	0	0	0	0	0	1	0	0	0	0		0	0	9	4	5	0	0
127	64	4	0	8	0		9	0		0	1	1			1	0	1	0	1	1	0	1	1	1	1	1	1	0	1	0	0	0	0	1	0	0	0	0	0	1	0		0	0	7	7	5	0	0
128	70	5	0	2	0	0	12	0		0	0	1			1	1	1	0	1	1	1	1	1	1	1	1	1	0	1	1	0	0	0	0	0	0	0	0	0	0	0		0	0	2	6	5	0	0
129	53	3	0	5	0	0	7	0		0	1	1			0	0	0	1	1	1	0	0	1	1	1	1	0	0	0	0	0	0	0	0	0	0	0	0	0	0	1	4	0	0	4	40	7	1	1
130	66	4	0	8	0		1	1	1	0	1	1			1	0	0	0	1	0	1	1	1	1	0	0	0	0	0	0	0	0	0	0	0	0	0	0	0	0	2		0	0	7	4	4	0	0
131	76	5	1	7	0		2	1		0	1	1			1	0	1	0	1	1	1	1	1	1	1	1	0	0	1	0	0	0	0	1	0	0	0	0	0	1	0		0	0	18	9	5	0	0
132	63	4	0	13	0	0	9	0	1	0	1	0	0		1	1	0	0	1	1	1	0	1	1	1	1	1	0	1	0	0	0	0	0	0	0	0	0	0	0	1	4	1	0	11	47	7	1	1
133	84	6	0	6	0		7	0		0	1	1			1	0	1	0	1	1	0	1	1	1	1	1	0	0	0	0	0	0	0	1	0	0	0	0	0	1	1	4	1	0	11	3	7	1	1
134	78	5	0	5	0		8	0	1	0	1	1			1	1	0	1	1	1	0	1	1	1	1	1	0	0	1	0	0	0	0	0	0	0	0	0	0	1	1	4	0	0	9	5	7	1	1
135	80	6	0	6	0		8	0		0	1	1			0	0	0	0	1	1	1	1	1	1	1	1	0	0	1	0	0	0	0	0	0	0	0	0	0	0	1	4	1	0	8	2	7	1	1
136	67	4	0	8	0		11	0		0	1	1			1	1	0	1	1	0	1	1	1	1	1	1	1	0	0	0	0	0	0	0	0	0	0	0	0	0	1	4	1	0	9	33	7	1	1
137	66	4	0	6	0		10	0	1	0	1	1			1	0	0	0	1	1	1	1	1	1	1	1	0	0	0	0	0	0	0	0	0	0	0	0	0	0	0		0	0	11	7	5	0	0
138	61	4	0	7	0		11	0	1	0	1	1			1	0	0	0	1	1	1	1	1	1	1	1	0	0	0	0	0	0	0	0	0	0	0	0	0	1	0		0	0	15	16	5	0	0
139	52	3	1	4	0		2	1	1	0	1	0	0		1	1	0	0	1	1	1	1	1	1	1	1	0	0	0	0	0	0	0	1	0	0	0	0	0	1	1	4	1	0	5	27	7	1	1
140	67	4	0	4	0	0	11	0	1	0	1	1			1	0	0	0	1	1	1	1	1	1	1	1	1	0	1	0	0	0	0	1	0	0	0	1	1	1	0		0	0	4	19	5	0	0
141	75	5	1	13	0		3	1		0	1	1			1	0	0	0	1	1	1	1	1	1	1	1	0	0	1	0	0	0	0	0	0	0	0	0	0	1	1	4	1	0	14	10	7	1	1
142	48	2	0	7	0		2	1		0	1	0	0		0	0	0	0	1	1	1	1	1	1	1	1	0	0	0	0	0	0	0	0	0	0	0	0	0	1	0		0	0	13	3	5	0	0
143	68	4	0	14	0		10	0	1	0	1	1			1	0	0	0	1	1	1	1	1	1	1	1	1	0	1	0	0	0	0	0	0	0	0	0	0	0	0		0	0	17	5	5	0	0
144	78	5	0	5	0		1	1	1	0	0	1			1	1	0	1	1	1	1	1	1	1	1	1	0	0	1	0	0	0	0	1	0	0	0	0	0	0	2		0	0	2	7	4	0	0
145	38	1	0	7	1		8	0	0	1	1	1			1	0	0	0	1	1	1	1	1	1	1	1	1	0	0	0	0	0	0	0	0	0	0	0	0	0	0		0	0	4	2	5	0	0
146	28	0	0	4	0	0	7	0	1	0	1	1			0	0	1	0	1	1	1	1	1	1	1	1	1	0	0	0	0	0	0	0	0	0	0	0	0	1	1	4	1	0	3	9	7	1	1
147	39	1	0	4	0		1	1	1	0	1	1			1	0	0	0	1	1	1	1	1	1	1	1	0	0	0	0	0	0	0	0	0	0	0	0	0	0	1	4	0	0	3	10	7	1	1
148	54	3	0	11	0		9	0	1	0	1	1			0	0	0	1	1	1	1	1	1	1	1	1	0	0	0	0	0	0	0	0	0	0	0	0	0	0	0		0	0	20	4	5	0	0
149	47	2	1	10	0	2	3	1	1	0	1	1			1	1	0	0	1	1	1	1	1	1	1	1	1	0	1	0	0	0	0	0	0	0	0	0	0	0	0		0	0	10	9	5	0	0
150	48	2	0	7	0		9	0		0	1	1			1	0	0	0	1	1	1	1	1	1	1	1	1	0	0	0	0	0	0	1	0	0	0	0	0	0	0		0	0	16	5	5	0	0
151	43	2	0	12	0		12	0	1	0	1	1			0	0	0	0	1	1	1	1	1	1	1	1	1	0	0	0	0	0	0	0	0	0	0	0	0	0	1	4	0	0	12	13	7	1	1
152	43	2	1	6	0		3	1	1	0	1	1			1	0	0	0	1	1	1	1	1	1	1	1	0	0	1	0	0	0	0	0	0	0	0	0	0	0	0		0	0	14	23	5	0	0
153	48	2	0	5	0		7	0	1	0	1	0	0		1	0	0	0	1	1	0	1	1	1	1	1	0	0	0	0	0	0	0	0	0	0	0	0	1	1	0		0	0	12	4	5	0	0
154	79	5	0	4	0		2	1	1	0	1	1			1	1	0	0	1	1	1	1	1	1	1	1	0	0	1	0	0	0	0	0	0	1	0	0	0	1	0		0	0	2	12	5	0	0
155	79	5	0	8	0		9	0		0	1	1			1	0	0	0	0	1	1	1	1	1	1	1	1	0	1	0	0	0	0	0	0	1	0	0	0	0	0		0	0	6	6	5	0	0
156	78	5	0	9	0		12	0	1	0	1	1			0	0	0	0	1	1	1	1	1	1	1	1	1	0	1	0	0	0	0	0	0	1	0	0	0	1	0		0	0	14	6	5	0	0
157	59	3	0	4	0		8	0	1	0	1	1			0	0	0	0	1	1	1	1	1	0	1	1	0	0	1	0	0	0	0	1	0	0	0	0	0	0	0		0	0	9	11	5	0	0
158	31	1	0	0	0	0	10	0	1	0	0	0	0		0	1	1	0	1	1	1	0	1	1	1	1	1	0	0	1	0	0	0	0	0	0	0	0	0	0	1	4	0	1	-22	51	7	1	1
159	52	3	1	12	0		3	1		0	1	0	0		0	1	0	0	0	1	1	1	1	1	1	1	0	0	0	0	0	0	0	1	0	0	0	0	0	0	0	1	0	0	10	12	5	0	1
160	29	0	0	8	0	0	7	0	1	0	1	0	1	3	0	0	0	1	1	1	0	0	1	1	1	1	0	0	0	0	0	0	0	0	0	0	0	0	0	1	0	0	0	0	4	12	5	0	1
161	38	1	0	6	0		12	0	1	0	1	1			0	1	1	0	0	1	0	1	1	1	1	1	0	0	0	0	0	0	0	0	0	0	0	0	1	0	0		0	0	8	6	5	0	0
162	80	6	0	5	0		9	0		0	1	0	0		1	1	0	0	1	1	1	0	1	1	1	1	0	0	1	0	0	0	0	0	0	1	0	0	0	0	1	4	1	0	8	8	7	1	1
163	51	3	0	5	0		11	0	1	0	1	1			0	0	0	0	1	1	1	1	1	1	1	1	1	0	0	0	0	0	0	0	0	0	0	0	0	0	0	1	0	0	8	9	5	0	1
164	78	5	0	4	0		12	0	1	0	1	1			1	0	0	0	1	1	0	0	1	1	1	1	1	0	0	0	0	0	0	1	0	0	0	0	0	1	0		0	0	9	5	5	0	0
165	44	2	1	2	0		2	1		0	1	1			1	1	0	0	1	1	1	1	1	1	1	1	1	0	0	0	0	0	0	0	0	0	0	0	0	1	0		0	0	8	6	5	0	0
166	65	4	0	11	0		11	0		0	1	0	0		0	0	0	0	1	1	1	1	1	1	1	1	1	0	1	0	0	0	0	1	0	0	0	0	0	0	0		0	0	14	3	5	0	0
167	66	4	0	15	0	0	7	0	1	0	1	0	0		1	0	0	1	0	0	1	1	1	1	1	1	1	0	1	0	0	0	0	1	0	1	0	0	1	1	1	4	1	0	19	5	7	1	1
168	60	4	0	4	0		10	0	1	0	1	0	0		0	0	0	0	1	1	1	1	1	1	1	1	0	0	1	0	0	0	0	1	0	0	0	0	1	1	1	4	1	0	8	21	7	1	1
169	69	4	0	7	0		1	1	1	0	1	0	0		1	0	0	0	1	1	1	1	1	1	1	1	1	0	1	0	0	0	0	1	0	0	0	0	0	0	0		0	0	12	5	5	0	0
170	64	4	1	8	0		3	1	1	0	1	1			0	1	0	0	1	1	1	1	1	1	1	1	1	0	1	0	0	0	0	1	0	0	0	0	0	0	1	4	1	0	10	19	7	1	1
171	79	5	0	4	0		1	1	1	0	1	1			1	0	0	0	1	1	1	1	1	1	1	1	1	0	0	0	0	0	0	0	0	0	0	0	0	0	0		0	0	8	4	5	0	0
172	30	1	0	1	0		12	0		0	1	0	0		0	0	0	1	1	1	0	1	1	1	1	1	0	0	0	0	0	0	0	0	0	0	0	0	0	0	2		0	0	10	1	4	0	0
173	62	4	0	6	0		7	0		0	1	1			0	0	0	1	1	1	0	1	1	1	1	1	1	0	1	0	0	0	0	0	0	0	0	0	0	1	1	4	0	0	15	5	7	1	1
174	61	4	0	8	0	1	2	1	1	0	1	1			1	1	1	0	1	0	1	1	1	1	1	1	0	0	0	0	0	0	0	0	0	0	0	0	0	1	1	4	1	0	9	4	7	1	1
175	69	4	1	7	0		2	1	1	0	1	0	0		1	0	0	0	1	1	1	1	1	1	1	1	0	0	1	0	0	0	0	1	0	0	0	0	0	1	0		0	0	9	6	5	0	0
176	78	5	0	4	0		11	0		0	1	0	0		1	0	0	0	1	1	1	1	1	1	1	1	0	0	1	0	0	0	0	1	1	0	0	0	0	0	1	4	1	0	1	0	7	1	1
177	74	5	1	3	1		3	1	1	1	1	0	0		1	0	0	0	1	1	1	1	1	1	1	1	1	0	0	1	0	1	1	0	0	0	0	0	0	1	0		0	0	2	13	5	0	0
178	40	2	0	6	0		7	0	1	0	1	0	0		0	1	0	1	1	0	1	1	1	1	1	1	0	0	0	0	0	0	0	0	0	0	0	0	1	1	0		0	0	8	1	5	0	0
179	68	4	1	9	0	2	3	1		0	1	1			1	0	0	0	0	1	1	1	1	1	1	1	0	0	1	0	0	0	0	1	0	0	0	0	0	0	1	4	0	0	9	48	7	1	1
180	63	4	0	5	0		11	0	1	0	1	0	0		1	0	0	0	1	1	1	1	1	1	1	1	0	0	0	0	0	0	0	0	0	0	0	0	0	1	1	4	0	0	6	46	7	1	1
181	80	6	0	5	0		8	0	1	0	1	0	0		1	1	1	0	1	1	0	1	1	1	0	0	1	0	1	0	0	0	0	1	0	0	0	0	0	1	0		0	0	6	3	5	0	0
182	27	0	0	7	0		8	0	1	0	1	0	0		1	0	0	1	0	1	1	1	1	1	0	0	0	0	0	0	0	0	0	0	0	0	0	0	0	1	2		0	0	11	1	4	0	0
183	63	4	0	5	0		10	0	1	0	1	0	0		1	0	0	0	1	1	0	1	1	1	1	1	1	0	1	0	0	0	1	0	0	0	0	0	0	0	0		0	0	8	7	5	0	0
184	71	5	0	3	0	0	8	0		0	1	0	0		1	0	0	1	1	1	1	1	1	1	1	0	1	0	1	0	0	0	0	1	0	0	0	0	0	0	1	4	1	0	2	10	7	1	1
185	61	4	0	5	0		9	0	1	0	1	0	0		0	0	0	1	1	1	0	1	1	1	1	1	1	0	1	0	0	0	0	0	0	1	0	1	0	1	0		0	0	8	1	5	0	0
186	37	1	0	3	0		12	0	1	0	1	0	0		0	0	0	0	1	1	1	1	1	1	1	1	0	0	0	0	0	0	0	0	0	0	0	0	0	0	0		0	0	4	4	5	0	0
187	41	2	0	1	1		9	0	0	1	1	0	0		0	1	1	0	1	1	1	0	1	1	1	1	0	0	0	0	0	0	0	0	0	0	1	0	0	1	2		0	0	0	6	4	0	1
188	37	1	0	3	0	1	12	0	1	0	1	0	0		1	0	0	0	1	1	1	1	1	1	0	1	1	0	0	0	0	0	0	0	0	0	0	0	0	0	0		0	0	15	2	5	0	0
189	70	5	1	0	0		3	1	1	0	1	0	0		1	0	0	0	1	1	1	1	1	1	1	1	1	0	1	0	0	0	0	0	0	0	0	1	0	0	0		0	0	8	3	5	0	0
190	80	6	0	1	0		9	0		0	1	0	0		0	0	0	0	1	1	1	1	1	1	1	1	1	0	1	0	0	0	0	0	0	0	0	0	0	1	0		0	0	10	5	5	0	0
191	50	3	1	3	0		2	1	1	0	1	1			1	1	0	0	1	1	0	1	1	1	1	1	1	0	0	0	0	0	0	0	0	0	0	0	0	0	0		0	0	9	9	5	0	0
192	47	2	0	4	0		11	0	1	0	1	1			0	0	0	0	1	1	1	1	1	1	1	1	1	0	0	0	0	0	0	0	0	0	0	0	1	0	0		0	0	8	47	5	0	0
193	33	1	0	7	0		1	1	1	0	1	1			0	1	0	0	1	1	1	1	1	1	0	0	0	0	0	0	0	0	1	0	0	0	0	0	1	0	0	3	0	0	13	8	6	1	1
194	32	1	0	3	0		11	0	1	0	1	1			1	1	0	0	1	1	1	1	1	1	1	1	1	0	0	0	0	0	0	0	0	0	0	0	0	0	0		0	0	14	4	5	0	0
195	37	1	0	3	0	0	7	0	1	0	1	1			0	1	0	0	1	1	1	1	1	1	1	1	0	0	0	0	0	0	0	0	1	0	1	0	0	0	1	4	0	0	1	61	7	1	1
196	38	1	0	5	0		7	0	1	0	1	1			0	0	0	0	0	1	1	1	1	1	1	1	1	0	0	0	0	0	0	0	0	0	0	0	0	0	0		0	0	11	8	5	0	0
197	42	2	0	5	0		11	0	1	0	1	0	0		0	0	0	0	0	1	1	1	1	1	1	1	0	0	0	0	0	0	0	0	0	0	0	0	1	0	1	4	0	0	7	23	7	1	1
198	38	1	0	7	0		1	1	1	0	1	0	0		0	0	0	0	0	1	1	1	1	1	1	1	1	0	0	0	0	0	1	0	0	0	0	0	1	0	0		0	0	8	9	5	0	0
199	29	0	1	6	0		3	1		0	1	0	0		1	0	0	0	1	1	0	1	1	1	1	1	0	0	0	0	0	0	0	0	0	0	0	0	1	0	0		0	0	10	8	5	0	0
200	42	2	1	3	0		2	1	1	0	1	0	0		0	0	0	0	1	1	1	1	1	1	1	1	1	0	0	0	0	0	0	0	0	0	0	0	0	0	0		0	0	8	7	5	0	0
201	43	2	0	15	0	1	11	0	1	0	1	0	0		0	0	0	0	1	1	0	1	1	1	0	0	0	0	0	0	0	0	0	0	0	0	0	0	1	0	0		0	0	15	7	5	0	0
202	37	1	0	5	0		8	0	1	0	0	0			1	0	0	1	1	1	1	1	1	1	1	1	0	0	0	0	0	0	0	0	0	0	0	0	0	1	2		0	0	6	5	4	0	0
203	23	0	0	7	0		1	1	1	0	1	0	1	3	0	0	0	0	1	1	1	1	1	1	0	1	0	0	0	0	0	0	0	0	0	0	0	0	0	1	1	4	0	0	6	20	7	1	1
204	32	1	0	8	0		11	0	1	0	1	0	0		0	0	0	0	1	1	1	1	1	1	1	1	0	0	0	0	0	0	0	0	0	0	0	0	0	0	2		0	0	16	2	4	0	0
205	34	1	1	8	0		3	1		0	1	0	0		0	0	0	0	1	1	0	1	1	1	1	1	0	0	0	0	0	0	0	0	0	0	0	0	1	0	0		0	0	9	3	5	0	0
206	62	4	0	7	0		8	0	1	0	1	1			0	1	0	0	1	1	1	1	1	1	0	0	1	0	0	0	0	0	0	0	1	0	0	0	0	1	0		0	0	8	8	5	0	0
207	39	1	0	5	0		2	1		0	1	0	1	2	1	1	0	0	1	1	1	1	1	1	1	1	0	0	0	0	0	0	0	0	0	0	0	0	1	0	1	4	0	0	8	20	7	1	1
208	68	4	0	3	0	0	1	1	1	0	1	0	0		1	1	0	0	1	1	1	1	1	1	1	1	1	0	1	0	0	0	0	1	0	0	0	1	0	0	0		0	1	3	5	5	0	0
209	59	3	1	9	0		3	1		0	1	1			1	0	0	1	1	1	1	1	1	1	1	1	0	0	0	0	0	0	0	1	0	0	0	0	0	0	0		0	0	8	65	5	0	0
210	38	1	1	5	0		3	1		0	1	0	0		1	0	0	1	1	1	1	1	1	1	1	1	0	0	0	1	0	0	0	0	0	0	0	0	0	1	0		0	0	12	8	5	0	0
211	54	3	0	7	0		8	0		0	1	1			0	1	0	0	1	0	1	1	1	1	1	1	1	0	0	0	0	0	0	0	0	0	0	0	1	0	0		0	0	15	8	5	0	0
212	52	3	0	5	0		11	0		0	1	0	0		0	1	0	0	1	1	1	1	1	1	1	1	0	0	0	0	0	0	0	0	0	0	1	0	0	1	1	4	1	0	9	7	7	1	1
213	72	5	0	9	0		11	0		0	0	0			0	0	0	0	1	1	0	1	1	1	1	1	1	0	1	0	0	0	0	0	0	0	0	0	1	1	0		0	0	18	10	5	0	0
214	70	5	0	7	0		1	1	1	0	1	1			1	0	0	0	1	1	1	1	1	1	1	1	0	0	1	0	0	0	0	1	1	1	0	0	0	0	1	4	1	0	12	25	7	1	1
215	81	6	0	3	0		10	0		0	1	0	0		1	1	0	1	1	1	1	1	1	1	1	1	1	0	0	1	0	0	0	1	0	0	0	0	0	1	1	4	1	0	0	15	7	1	1
216	58	3	0	5	0		11	0	1	0	1	0	0		0	0	1	1	0	1	1	1	1	1	1	1	0	0	0	0	0	0	0	0	1	0	0	0	0	0	0		0	0	7	16	5	0	0
217	55	3	1	6	0		3	1		0	0	0	0		0	0	0	0	1	1	1	1	1	1	1	1	0	0	0	0	0	0	0	0	0	0	0	0	1	0	0	2	0	0	12	11	6	1	0
218	78	5	0	10	0		1	1	1	0	1	0	0		1	0	0	0	1	1	1	1	0	1	1	1	1	0	1	0	0	0	0	1	0	0	0	0	0	1	0		0	0	24	2	5	0	0
219	78	5	0	12	0		11	0	1	0	1	0	0		0	0	0	1	1	1	1	1	1	1	1	1	1	0	1	0	0	0	0	0	0	1	0	0	0	0	0		0	0	14	3	5	0	0
220	67	4	0	6	0	0	7	0	1	0	1	0	0		1	0	0	0	1	1	1	1	1	1	1	1	1	0	1	0	0	0	0	1	0	0	0	0	0	0	0		0	0	5	6	5	0	0
221	69	4	0	17	0		10	0	1	0	1	0	0		0	0	0	0	1	1	0	1	1	1	1	1	1	0	0	0	0	0	0	0	0	0	0	0	0	1	2		0	0	18	11	4	0	0
222	76	5	0	7	0	0	7	0	1	0	1	0	0		1	0	0	0	1	1	1	1	1	1	1	1	1	0	0	0	0	0	0	0	0	0	0	0	0	1	0		0	0	7	24	5	0	0
223	64	4	1						0	1	1	1			1	0	0	0	1	1	0	1	1	1	0	0	0	0	1	0	0	0	0	0	0	0	0	0	0	1	1	4	1	0	14	5	7	1	1
224	59	3	0	4	0		7	0	1	0	1	1			0	0	0	0	1	1	1	1	1	1	1	1	0	0	1	0	0	0	0	0	0	0	0	0	0	0	1	4	0	0	8	9	7	1	1
225	67	4	0	7	0		7	0		0	0	1			0	0	0	0	1	1	0	1	1	1	1	1	0	0	0	0	0	0	0	0	0	0	0	0	0	1	1	4	1	0	9	20	7	1	1
226	45	2	0	4	0		11	0	1	0	1	1			1	1	0	0	1	1	1	1	1	1	1	1	1	0	0	0	0	0	0	0	0	0	0	0	0	0	0		0	0	13	3	5	0	0
227	41	2	0	1	0	1	11	0	1	0	1	1			1	0	0	0	1	1	1	1	1	1	1	1	1	0	0	0	0	0	0	0	0	0	0	0	1	0	1	4	0	1	0	32	7	1	1
228	60	4	0	4	0	0	8	0	1	0	1	1			0	0	1	1	1	1	1	1	1	1	1	1	1	0	0	0	0	1	0	0	0	0	0	0	0	1	1	4	1	0	3	14	7	1	1
229	72	5	0	1	1		1	1	0	1	1	1			1	0	0	0	1	1	1	1	1	1	1	1	1	0	0	0	0	0	0	0	0	1	0	0	0	0	0		0	0	1	20	5	0	0
230	67	4	0	14	0	0	8	0	1	0	0	1			1	0	0	0	1	1	1	1	1	1	1	1	1	0	1	0	0	0	0	0	0	1	0	0	0	1	0		1	1	8	40	5	0	1
231	63	4	0	6	0	0	7	0	1	0	1	1			0	1	0	1	1	1	1	1	1	1	1	1	0	0	0	0	0	0	0	0	0	0	0	0	0	1	1	4	1	0	5	10	7	1	1
232	82	6	0	20	0		8	0	1	0	1	1			1	0	1	1	1	1	1	1	1	1	0	1	1	0	1	0	0	0	0	1	0	0	0	0	0	0	2		0	0	21	9	4	0	0
233	45	2	0	3	0		10	0	1	0	0	1			0	0	0	0	1	1	0	1	1	1	1	1	1	0	0	0	0	0	0	1	0	0	0	0	0	0	0		0	0	9	4	5	0	0
234	70	5	0	6	0		8	0	1	0	1	1			0	0	1	0	1	1	1	1	1	0	1	1	0	0	1	0	0	0	0	0	0	0	0	0	0	1	0		0	0	7	10	5	0	0
235	78	5	0	3	0	0	12	0		0	1	1			1	1	0	0	1	1	1	1	1	1	0	0	0	0	1	0	0	0	0	1	0	0	0	0	0	0	1	4	1	0	3	10	7	1	1
236	64	4	0	4	0		7	0	1	0	1	1			1	0	1	0	0	1	1	1	1	1	1	1	1	0	0	0	0	0	0	1	0	0	0	0	0	0	1	4	0	0	10	13	7	1	1
237	66	4	1	6	0		3	1		0	1	1			0	0	0	0	1	1	1	1	1	1	1	1	0	0	1	0	0	0	0	1	0	0	0	1	0	0	1	4	1	0	16	2	7	1	1
238	57	3	0	5	0		1	1	1	0	0	1			1	0	0	0	1	1	1	1	0	1	1	1	1	0	1	0	0	0	0	0	0	0	0	1	0	1	1	4	1	0	5	12	7	1	1
239	57	3	0	9	0		12	0		0	0	1			1	0	0	1	1	1	1	1	1	1	1	1	1	0	1	0	0	0	0	0	0	0	0	1	0	1	2		1	0	7	9	4	0	0
240	74	5	0	4	0		1	1	1	0	1	1			0	0	0	0	1	1	1	1	1	1	1	1	0	0	1	0	0	1	0	1	0	0	0	0	0	1	1	4	1	0	7	15	7	1	1
241	82	6	0	6	0	0	8	0	1	0	0	1			1	0	0	0	1	1	1	1	1	1	1	1	0	0	1	0	0	0	0	0	0	1	0	0	0	0	1	4	1	0	4	6	7	1	1
242	56	3	0	4	0		2	1	1	0	1	1			1	0	0	0	0	1	1	1	1	1	0	0	0	0	1	0	0	0	0	0	0	0	0	0	0	1	1	4	0	0	9	13	7	1	1
243	85	6	0	8	0		7	0		0	1	1			0	0	0	1	0	1	1	1	1	1	1	1	0	0	1	0	0	0	0	1	0	0	0	0	0	0	1	4	1	0	10	28	7	1	1
244	83	6	0	6	0	1	2	1	1	0	0	1			1	0	0	0	1	1	1	1	1	1	1	1	0	0	1	0	0	0	0	0	0	1	0	0	0	0	1	4	0	0	1	15	7	1	1
245	50	3	1	7	0		2	1	1	0	1	1			1	0	0	1	0	1	1	0	1	1	1	1	0	0	0	0	0	0	0	0	0	0	0	0	0	0	0		0	0	11	5	5	0	0
246	73	5	0	7	0		7	0		0	1	0	0		1	1	0	0	1	1	1	1	1	1	1	1	1	0	1	0	0	0	0	1	0	0	0	0	0	1	1	4	1	0	24	4	7	1	1
247	60	4	1	5	0		3	1	1	0	1	0	0		1	0	0	0	1	1	1	1	1	1	1	1	0	0	0	0	0	0	0	0	0	0	0	0	0	1	0		0	0	13	5	5	0	0
248	64	4	0	5	0		9	0		0	1	0	0		1	1	0	0	1	1	1	1	1	0	1	1	1	0	1	0	0	0	0	1	0	0	0	0	0	0	2		0	0	8	5	4	0	0
249	68	4	0	9	0		1	1		0	1	1			0	0	1	0	0	1	0	1	1	1	1	1	0	0	1	0	0	0	0	0	0	0	0	0	0	0	0		0	0	16	2	5	0	0
250	65	4	0	5	0	0	7	0	1	0	1	1			1	0	1	0	1	1	1	1	1	1	1	1	1	0	1	0	0	0	0	1	0	0	0	0	0	1	0		0	0	4	7	5	0	0
251	68	4	0	4	0		11	0		0	1	1			1	0	0	0	1	1	1	1	1	1	1	1	1	0	0	0	0	1	0	0	0	0	0	0	0	0	1	4	1	0	4	0	7	1	1
252	67	4	0	12	0	0	9	0	1	0	1	0	0		1	1	0	0	1	1	0	0	1	1	1	1	1	0	1	0	0	0	0	0	0	0	0	1	0	1	1	4	1	1	-21	34	7	1	1
253	74	5	0	9	0		7	0		0	1	1			0	0	0	0	1	0	1	1	1	1	1	1	0	0	0	0	0	0	0	0	0	0	0	0	0	0	1	4	1	0	11	18	7	1	1
254	41	2	0	3	0		2	1		0	1	0	0		0	0	0	0	1	1	1	1	1	1	1	1	1	0	0	0	0	0	0	0	0	0	0	0	0	0	0		0	0	11	4	5	0	0
255	55	3	0	8	1		1	1	0	1	1	0	0		1	1	0	0	1	1	1	1	1	1	1	1	1	0	1	0	0	1	0	0	0	0	0	0	0	1	1	4	0	0	8	6	7	1	1
256	54	3	0	28	1		9	0	0	1	1	0	0		1	1	0	0	0	1	1	1	1	1	1	1	0	0	1	0	0	0	0	0	0	0	0	0	0	1	0		0	0	28	8	5	0	0
257	69	4	1	4	0		2	1		0	0	1			0	1	1	0	1	1	1	1	1	1	1	1	1	0	0	0	0	0	0	0	0	0	0	0	0	0	1	4	1	0	10	21	7	1	1
258	73	5	0	4	0		10	0		0	1	1			0	1	1	0	1	1	1	1	1	1	1	1	1	0	1	0	0	0	0	1	0	0	0	0	0	0	1	4	0	0	4	10	7	1	1
259	53	3	0	3	0		11	0	1	0	1	1			1	1	0	0	1	1	1	1	1	1	1	1	1	0	1	0	0	0	0	0	0	0	0	0	0	1	0		0	0	14	7	5	0	0
260	52	3	0	9	0	0	8	0		0	0	1			1	1	0	1	1	1	1	1	1	1	1	1	0	0	0	0	0	0	0	1	0	0	0	0	0	1	0		0	0	10	20	5	0	1
261	67	4	0	8	0	0	12	0	1	0	0	1			1	0	0	0	1	1	1	1	1	1	1	1	0	0	0	0	0	0	0	0	0	0	0	0	0	1	2		0	0	7	3	4	0	0
262	67	4	0	5	0		10	0		0	1	0	0		1	1	0	0	1	1	1	1	1	1	1	1	1	0	0	0	0	0	0	0	0	0	0	0	0	1	0		0	0	11	3	5	0	0
263	67	4	0							1	1	1			0	1	0	0	1	0	1	1	1	0	1	1	0	0	1	0	0	0	0	1	1	0	0	0	0	1	0		0	0	6	7	5	0	0
264	67	4	0	7	0		9	0	1	0	1	1			0	0	0	0	1	1	1	1	1	1	1	1	0	0	0	0	0	0	0	1	0	0	0	0	0	1	0		0	0	10	12	5	0	0
265	41	2	1	0	0		3	1		0	1	1			1	0	0	0	1	1	1	1	1	1	1	1	1	0	0	0	0	0	0	0	0	0	0	0	0	0	0	2	0	0	8	25	6	1	0
266	83	6	0	6	0		8	0	1	0	1	1			0	0	1	0	1	1	1	1	1	1	1	1	1	0	1	0	0	0	0	1	0	0	0	0	0	1	0		0	0	9	3	5	0	0
267	62	4	1	4	0		3	1	1	0	1	1			0	0	0	0	1	1	1	1	1	1	1	1	1	0	0	0	0	0	0	0	0	0	0	0	0	0	0		0	0	7	2	5	0	0
268	79	5	0	12	0		2	1	1	0	1	1			0	0	1	0	1	1	0	1	1	1	1	1	0	0	1	0	0	0	0	0	0	0	0	0	0	1	0		0	0	9	13	5	0	0
269	71	5	0	7	1		8	0	1	1	1	1			0	0	0	1	1	0	1	1	1	1	1	1	0	0	0	0	0	0	0	0	0	1	0	0	0	1	0		1	0	6	5	5	0	0
270	87	6	0	5	0		2	1		0	1	1			0	0	1	0	1	1	1	1	1	1	1	1	1	0	0	0	0	0	0	0	0	0	0	0	0	0	0		0	0	3	16	5	0	0
271	56	3	0	1	0		1	1	1	0	0	1			0	1	1	0	1	1	1	1	1	1	1	1	0	0	0	0	0	0	0	0	0	0	1	0	0	1	0		0	0	9	26	5	0	0
272	64	4	0	7	0		1	1	1	0	1	1			1	0	0	1	1	1	0	1	1	1	0	0	0	0	1	0	0	0	0	0	0	1	0	0	0	0	0		0	0	15	2	5	0	0
273	71	5	0	4	0		9	0		0	1	1			0	0	0	0	0	1	1	1	1	1	1	1	1	0	1	0	0	0	0	0	0	0	0	0	0	1	1	4	1	0	8	18	7	1	1
274	94	6	0	3	0	0	8	0		0	1	0	0		0	1	0	1	1	1	0	1	1	1	1	1	0	0	0	0	0	0	0	0	0	0	0	0	0	1	0		1	0	1	5	5	0	1
275	72	5	0	8	0		9	0		0	1	1			0	0	1	0	1	0	0	1	1	1	1	1	1	0	1	0	0	0	0	0	1	0	0	1	0	1	2		0	0	7	5	4	0	0
276	85	6	0	5	0		7	0	1	0	1	0	0		0	0	0	0	1	1	1	1	1	1	1	1	0	0	0	0	0	0	0	0	0	1	0	0	0	1	0		0	0	9	9	5	0	0
277	65	4	0	5	0		2	1	1	0	1	0	0		1	1	0	0	1	1	1	0	1	1	1	1	1	0	1	0	0	0	0	1	0	0	0	0	0	1	0		0	0	8	4	5	0	0
278	67	4	0	0	0	1	1	1	1	0	1	1			1	0	0	0	1	1	1	1	1	1	1	1	1	0	0	0	0	0	0	0	0	0	0	0	0	0	0		0	1	0	47	5	0	0
279	66	4	0	2	0		9	0	1	0	1	1			0	1	0	1	1	1	1	1	1	1	1	1	1	0	1	0	0	0	0	0	0	0	0	0	0	1	0		0	0	10	1	5	0	0
280	27	0	0	6	0		7	0		0	1	0	0		1	0	0	0	0	0	0	1	1	0	1	1	1	0	0	0	0	0	0	0	0	0	0	0	0	0	0		0	0	5	2	5	0	0
281	72	5	0	5	0		8	0	1	0	1	0	0		1	1	1	0	1	0	1	1	1	1	1	1	1	0	1	0	0	0	0	0	0	0	0	0	0	0	0		1	0	18	60	5	0	1
282	69	4	0	3	0	0	12	0	1	0	1	0	0		1	1	0	0	1	1	1	1	1	1	1	1	1	0	1	0	0	0	0	1	0	0	0	0	0	0	1	4	0	0	2	47	7	1	1
283	74	5	1	6	0		3	1		0	1	1			1	0	0	0	1	1	1	1	1	1	1	1	0	0	0	0	0	0	0	1	0	0	0	0	0	1	1	4	1	0	6	7	7	1	1
284	69	4	0	5	0	0	1	1	1	0	1	1			1	0	0	0	0	1	1	1	1	1	1	1	1	0	1	0	0	0	0	0	0	0	0	0	0	1	0		0	1	8	14	5	0	0
285	66	4	1	8	0		3	1	1	0	1	1			1	0	0	0	1	1	1	1	1	1	1	1	0	0	1	0	0	0	0	1	0	0	1	0	0	1	0		0	0	8	9	5	0	0
286	78	5	0	7	0		12	0		0	0	1			0	1	0	0	1	1	0	0	1	1	1	1	0	0	1	0	0	0	0	1	0	0	0	0	1	1	0		0	0	7	6	5	0	0
287	49	2	1	2	0		3	1	1	0	0	1			0	0	0	0	1	1	1	1	1	1	1	1	0	0	0	0	0	0	0	0	0	0	0	0	0	0	0		0	0	11	3	5	0	0
288	88	6	0	27	0	0	9	0		0	1	1			1	0	0	1	1	1	1	1	1	1	1	1	0	0	1	1	0	0	0	0	0	1	0	0	0	1	0	3	1	1		26	6	1	1
289	68	4	0	13	0		8	0	1	0	1	1			0	0	0	1	1	1	1	1	1	1	0	1	0	0	1	0	0	0	0	0	0	0	0	0	0	1	0		0	0	24	5	5	0	0
290	45	2	1	12	0		3	1	1	0	1	1			1	1	0	0	1	1	1	1	1	1	1	1	1	0	0	0	0	0	0	0	0	0	0	0	0	1	0		0	0	13	57	5	0	0
291	26	0	0	5	0		1	1	1	0	1	0	1	3	0	0	1	0	1	1	1	1	1	1	1	1	0	0	0	0	0	0	1	0	0	0	0	0	0	1	0		0	0	7	33	5	0	0
292	25	0	0	8	0		7	0	1	0	1	0	0		0	1	0	0	1	1	1	1	1	1	1	1	0	0	0	1	0	0	0	0	0	0	1	0	0	0	1	4	1	0	1	10	7	1	1
293	22	0	1	6	0		3	1	1	0	1	1			1	1	0	0	0	1	0	1	1	1	1	1	0	0	0	0	0	0	1	0	0	0	0	0	1	0	0		0	0	7	2	5	0	0
294	21	0	0	0	1		9	0	0	1	1	1			1	1	0	0	1	1	1	1	1	1	1	1	1	0	0	0	0	0	0	0	0	1	1	0	0	0	1	4	1	0	0	10	7	1	1
295	37	1	0	5	0	0	7	0	1	0	1	1			1	0	0	0	1	1	0	1	1	1	1	1	1	0	1	0	0	0	0	0	0	0	0	0	0	1	0	3	0	0	5	8	6	1	1
296	27	0	0	7	0		8	0	1	0	1	1			0	0	1	0	0	1	1	0	1	1	0	0	0	0	0	0	0	0	0	0	0	0	0	0	0	1	0		0	0	8	7	5	0	0
297	77	5	1	1	0	2	3	1		0	1	0	0		1	1	0	0	1	1	1	1	1	1	1	1	1	0	0	0	0	0	0	0	0	1	0	0	0	0	1	4	1	0	1	0	7	1	1
298	55	3	1	5	0		3	1		0	0	0	0		1	1	0	0	1	1	0	1	1	1	1	1	0	0	1	0	0	0	0	0	0	0	0	0	0	0	0		0	0	15	6	5	0	0
299	70	5	0	8	1		11	0	0	1	1	0	0		1	0	0	0	1	1	1	1	1	1	1	0	1	0	1	0	0	1	0	1	0	1	0	0	0	1	0		0	0	6	4	5	0	0
300	28	0	0	9	0	0	9	0	1	0	1	0	0		0	1	1	0	1	1	1	1	1	1	1	1	0	0	0	0	0	0	0	0	0	0	1	0	0	1	2		0	1		29	4	0	1
301	51	3	0	6	0	0	7	0		0	1	1			0	1	0	1	1	1	1	1	1	1	0	1	1	0	0	0	0	0	0	0	0	0	0	0	0	0	2		0	0	6	1	4	0	0
302	47	2	1	9	0		3	1	1	0	1	1			0	0	0	0	1	1	1	1	1	1	1	1	0	0	0	0	0	0	0	0	0	0	0	0	0	0	0		0	0	11	4	5	0	0
303	58	3	0	13	0		11	0		0	1	1			1	0	0	1	1	1	1	1	1	1	1	1	0	0	0	0	0	0	0	0	0	0	0	0	0	0	1	4	1	0	10	0	7	1	1
304	70	5	0	7	0	0	10	0	1	0	1	1			0	0	0	0	1	1	0	1	1	1	1	1	1	0	0	0	0	0	0	1	0	0	0	1	0	1	1	4	1	0	6	21	7	1	1
305	63	4	0	3	0		1	1	1	0	1	1			0	0	1	1	1	1	1	1	1	1	1	1	1	0	1	0	0	0	1	1	0	0	0	1	0	0	2		0	0	4	18	4	0	0
306	62	4	0	5	0		8	0		0	1	1			1	0	0	0	1	1	1	1	1	1	1	1	1	0	1	0	0	0	1	1	0	0	0	1	0	0	0		0	0	8	43	5	0	1
307	36	1	0	4	0		9	0		0	1	1			0	0	1	0	1	1	1	1	1	1	1	1	0	0	0	0	0	0	0	0	0	0	0	0	0	1	1	4	1	0	2	10	7	1	1
308	66	4	0	7	0		10	0	1	0	1	1			1	0	0	1	0	1	1	1	1	1	0	1	0	0	1	0	0	0	0	1	0	1	0	0	0	1	1	4	1	0	9	27	7	1	1
309	55	3	1	1	0	2	3	1		0	1	1			1	1	0	0	1	1	1	1	1	1	1	1	0	0	1	0	0	0	0	1	0	0	0	0	1	0	1	4	0	0	0	32	7	1	1
310	41	2	0	8	0	0	7	0	1	0	1	1			0	0	0	0	1	1	1	1	1	1	1	1	1	0	0	0	0	0	0	0	0	0	0	0	0	1	1	4	1	0	8	24	7	1	1
311	70	5	0	3	0	0	1	1	1	0	1	1			1	0	1	0	1	1	0	1	1	1	1	1	1	0	1	0	0	0	0	1	0	0	0	0	0	1	2		0	0	3	2	4	0	0
312	66	4	0	6	0		12	0		0	1	1			1	1	0	0	0	1	1	1	1	1	1	1	1	0	1	0	0	0	0	0	0	0	0	0	0	0	0		0	0	14	7	5	0	0
313	57	3	1	1	0		3	1	1	0	1	1			1	0	1	0	1	1	1	1	1	1	1	1	1	0	0	0	0	0	0	0	0	0	1	0	0	0	1	4	0	1	-22	29	7	1	1
314	54	3	0	2	0		12	0		0	1	1			1	1	0	0	1	0	1	1	1	1	1	1	1	0	1	0	0	0	0	0	0	0	0	0	0	0	0		0	0	8	2	5	0	0
315	70	5	0	9	0		12	0		0	0	1			0	1	0	0	1	1	1	1	1	1	1	1	0	0	1	0	0	0	0	1	0	0	0	0	0	1	1	4	0	0	11	37	7	1	1
316	34	1	0	1	0	2	2	1	1	0	1	0	0		1	0	0	1	1	1	1	1	0	1	1	1	1	0	1	0	0	0	0	1	0	0	1	0	0	1	0		1	0	0	1	5	0	0
317	32	1	0	5	0		1	1	1	0	1	0	0		0	0	1	0	1	1	0	1	1	1	0	0	0	0	0	0	0	0	0	0	0	0	0	0	0	1	0		0	0	10	1	5	0	0
318	28	0	1	6	0	2	3	1	1	0	1	0	0		1	1	0	0	1	1	1	1	1	1	1	1	0	0	0	0	0	0	0	0	0	0	0	0	0	1	1	4	0	0	8	13	7	1	1
319	51	3	0	4	0		7	0	1	0	1	0			0	0	0	0	1	1	1	0	1	1	1	1	0	0	0	0	0	0	0	1	0	0	0	0	0	0	0		0	0	7	8	5	0	0
320	85	6	0	4	0		11	0	1	0	1	0	0		1	1	0	0	1	1	1	1	1	1	1	1	1	0	1	0	0	0	0	0	1	0	0	0	0	0	0		0	0	2	3	5	0	0
321	65	4	0	14	0	0	1	1	1	0	1	0	0		1	1	1	0	1	1	1	1	1	1	0	0	0	0	1	0	0	0	1	0	0	1	0	0	0	0	0		0	0	14	11	5	0	0
322	62	4	0	2	0	0	12	0	1	0	1	0	0		1	1	0	0	1	1	1	1	1	1	1	1	0	0	0	0	0	0	0	0	0	0	0	0	0	0	0		1	0	1	1	5	0	0
323	88	6	1	21	0		3	1	1	0	1	0	0		1	1	0	1	1	1	1	1	1	1	1	1	1	0	1	0	0	0	1	1	0	0	0	0	0	1	0		0	0	1	28	5	0	0
324	70	5	0	5	0		7	0	1	0	1	0	0		1	0	0	0	1	1	1	1	1	1	0	0	1	0	1	0	0	0	0	1	1	0	0	0	0	0	0		0	0	7	24	5	0	1
325	81	6	0	8	0	0	9	0		0	1	0	0		1	0	0	0	1	1	1	1	1	1	1	1	0	0	1	0	0	0	0	1	0	0	0	0	0	1	0		0	0	6	7	5	0	0
326	49	2	1	9	0		3	1		0	1	1			0	0	0	0	1	1	1	1	1	1	1	1	0	0	1	0	0	0	0	0	0	0	0	0	0	1	0		0	0	10	8	5	0	0
327	57	3	0	6	0		12	0		0	1	1			0	0	0	0	1	1	1	1	1	1	1	1	0	0	0	0	0	0	0	0	0	0	0	0	0	0	0		0	0	6	2	5	0	0
328	71	5	0	8	0		2	1	1	0	1	0	0		0	0	0	1	1	1	1	1	1	1	0	1	0	0	1	0	0	0	0	0	0	0	0	0	0	0	0		0	0	8	2	5	0	0
329	63	4	0	4	0	1	9	0	1	0	1	0	0		0	0	1	0	1	1	0	1	1	1	1	1	1	0	1	0	0	0	0	0	0	0	0	0	1	1	1	4	1	0	1	24	7	1	1
330	49	2	0	3	0		1	1	1	0	1	1			1	0	0	0	1	1	1	1	1	1	0	1	0	0	0	0	0	0	0	0	0	0	0	0	1	0	0		0	0	7	13	5	0	1
331	65	4	0	18	1		7	0	0	0	1	0	0		0	0	0	0	1	1	1	1	1	1	1	1	1	0	1	0	0	0	0	1	0	0	0	0	1	0	0		0	0	18	6	5	0	0
332	75	5	0	6	0		10	0	1	0	1	0	0		1	1	1	0	1	0	1	1	1	1	1	1	0	0	1	0	0	0	0	1	0	0	0	0	0	1	1	4	1	0	5	18	7	1	1
333	42	2	0	6	0	0	8	0	1	0	1	1			0	0	0	1	0	1	1	1	1	1	1	0	0	0	0	0	0	0	0	0	1	0	0	0	0	0	0		0	0	6	9	5	0	1
334	71	5	0	3	0		9	0		0	1	1			1	0	0	1	1	1	1	1	1	0	1	1	0	0	0	0	0	0	0	1	0	0	0	0	0	1	0		0	0	8	1	5	0	0
335	62	4	0	18	0	2	1	1	1	0	1	0	0		1	1	0	0	1	1	1	1	1	1	1	1	1	0	0	0	0	0	0	0	0	0	0	0	0	0	1	4	1	1		23	7	1	1
336	41	2	0	3	0	0	9	0		0	1	0			1	1	0	0	1	1	0	1	1	1	0	0	1	0	1	0	0	0	0	0	0	0	0	0	1	0	0		0	0	8	10	5	0	0
337	67	4	1	9	0		3	1	1	0	1	0	0		1	0	0	0	1	1	1	1	1	0	0	1	1	0	1	0	0	0	0	1	0	0	0	0	0	0	0		0	0	9	11	5	0	0
338	68	4	0	7	0		11	0	1	0	1	0	0		1	0	0	0	1	1	1	1	1	1	1	1	1	0	1	0	0	0	0	1	0	0	0	0	0	0	1	4	1	0	14	21	7	1	1
339	75	5	0	5	0		10	0	1	0	1	1			1	0	0	0	1	1	1	1	1	1	0	0	0	0	0	0	0	0	0	0	0	0	0	0	0	1	0		0	0	6	17	5	0	0
340	48	2	0	10	0		8	0		0	1	0	0		1	0	0	1	1	1	1	1	1	1	1	1	1	0	1	0	0	0	0	1	0	0	0	0	1	1	0		0	0	6	2	5	0	0
341	47	2	0	6	0		1	1	1	0	1	0	0		1	0	0	0	1	1	1	1	1	1	1	1	0	0	0	0	0	0	0	0	0	0	0	0	0	0	0		0	0	12	4	5	0	0
342	44	2	1	6	0		2	1	1	0	0	1			1	1	0	0	1	1	1	1	1	1	1	1	1	0	0	0	0	0	0	0	0	0	0	0	0	0	1	4	0	0	8	31	7	1	1
343	46	2	0	5	0		9	0		0	1	1			0	1	1	0	1	1	1	1	1	1	1	1	1	0	0	0	0	0	0	0	0	0	0	0	0	0	2		0	0	10	3	4	0	0
344	46	2	0	8	0		11	0	1	0	1	1			1	0	0	0	1	1	1	1	1	1	1	1	1	0	1	0	0	0	0	1	0	0	0	0	0	0	0		0	0	10	7	5	0	0
345	46	2	1	5	0		3	1		0	1	0	0		1	0	0	0	0	1	1	1	1	1	0	1	0	0	1	0	0	0	0	0	0	0	0	0	0	0	1	4	1	0	15	5	7	1	1
346	51	3	1	5	0		3	1	1	0	1	0	0		0	0	0	0	0	1	1	1	1	1	0	1	0	0	0	0	0	0	0	0	0	0	0	0	0	1	0		0	0	8	41	5	0	0
347	47	2	0	40	0		8	0	1	0	1	0	0		1	1	0	0	1	1	1	1	1	1	1	1	1	0	0	0	0	0	0	1	0	0	0	0	0	1	1	4	1	0	2	12	7	1	1
348	66	4	0	8	0		11	0	1	0	1	1			1	0	0	0	1	1	1	1	1	1	1	1	1	0	1	0	0	0	0	0	0	1	0	0	1	1	1	4	0	0	7	6	7	1	1
349	56	3	0	6	0	0	7	0	1	0	1	1			1	0	1	1	0	1	1	1	1	1	1	1	0	0	1	0	0	0	0	1	0	0	0	1	0	1	1	4	0	1	-14	85	7	1	1
350	51	3	1	3	0		3	1		0	1	1			0	0	0	0	1	1	1	1	1	0	1	1	0	0	1	0	0	0	0	0	0	0	0	0	1	0	1	4	1	0	5	9	7	1	1
351	78	5	0	5	0		7	0	1	0	1	1			1	1	0	0	1	1	1	1	1	1	1	1	1	0	0	0	0	0	0	0	1	0	0	0	0	1	0		0	0	11	3	5	0	0
352	74	5	1	5	0		3	1		0	0	0	0		1	1	0	0	1	0	1	1	1	1	1	1	0	0	0	0	0	0	0	0	0	0	0	0	0	1	1	4	0	0	5	50	7	1	1
353	68	4	0	6	0		12	0	1	0	1	0	0		1	0	1	0	1	1	1	1	1	1	1	1	1	0	1	0	0	0	0	0	0	0	0	0	0	1	0		0	0	16	8	5	0	0
354	54	3	0	2	0		9	0	1	0	1	0	0		0	1	1	0	1	0	1	1	0	1	1	1	0	0	1	0	0	0	0	0	0	0	0	0	0	1	0		0	0	6	8	5	0	0
355	57	3	1	0	0		2	1	1	0	1	0	0		1	1	0	0	1	1	1	1	1	1	1	1	1	0	1	0	0	0	0	0	0	0	0	0	0	1	0		0	0	7	6	5	0	0
356	56	3	1	11	0		3	1		0	1	0	0		1	0	0	1	1	1	1	1	1	1	1	1	0	0	0	0	0	0	0	1	0	0	0	0	1	1	1	4	0	0	14	17	7	1	1
357	68	4	0	6	0		11	0		0	1	0	0		1	0	0	0	1	0	1	1	1	1	1	1	1	0	1	0	0	0	0	0	0	0	0	0	0	1	1	4	0	0	6	56	7	1	1
358	50	3	1	6	0		3	1		0	1	0	0		1	1	1	0	1	1	0	1	1	0	1	1	0	0	1	0	0	0	0	0	0	0	0	0	0	1	2		0	0	11	1	4	0	0
359	58	3	0	2	0	0	12	0		0	1	0	0		0	0	0	1	1	1	1	1	1	1	1	1	0	0	1	0	0	0	0	0	0	0	0	0	0	0	0		0	0	1	3	5	0	0
360	39	1	0	6	0		2	1	1	0	1	1			0	0	0	0	1	1	0	1	1	1	1	0	0	0	0	0	0	0	0	0	0	0	0	0	0	0	0		0	0	12	8	5	0	1
361	38	1	0	6	0		8	0		0	1	1			0	0	0	0	1	1	0	1	1	1	1	1	0	0	0	0	0	0	0	0	0	0	0	0	0	1	1	4	0	0	11	20	7	1	1
362	38	1	0	2	0		1	1	1	0	1	1			1	0	0	0	1	1	1	1	1	1	1	1	1	0	0	0	0	0	0	0	0	0	0	0	0	0	0		0	0	5	10	5	0	0
363	37	1	0	9	1		7	0	0	0	1	1			1	1	0	0	0	1	1	1	1	1	1	1	1	0	0	0	0	0	0	0	1	0	0	0	0	0	2		0	0	8	10	4	0	0
364	50	3	0	1	0		7	0	1	0	1	1			0	1	0	1	0	1	0	1	1	1	1	0	0	0	0	0	0	0	0	0	0	0	0	0	1	0	0		0	0	6	6	5	0	0
365	47	2	1	3	0		2	1	1	0	1	1			0	1	0	0	1	1	1	1	1	1	1	1	0	0	0	0	0	0	0	0	0	0	0	0	0	0	0		0	0	8	13	5	0	0
366	64	4	0	8	0		12	0	1	0	1	1			1	0	0	0	1	1	0	1	1	1	1	1	0	0	1	0	0	0	0	1	0	0	0	0	0	1	0		0	0	12	6	5	0	0
367	46	2	1	5	0	2	3	1	1	0	1	0	0		1	1	0	0	1	1	1	1	1	0	1	1	0	0	0	0	0	0	0	0	0	0	0	0	0	1	1	4	0	0	5	43	7	1	1
368	50	3	1	6	0		3	1	1	0	1	0	0		0	0	0	0	1	1	0	1	1	1	1	1	0	0	0	0	0	0	0	0	0	0	0	0	0	0	0		0	0	7	7	5	0	0
369	45	2	0	7	0		12	0		0	1	0	0		1	0	0	0	1	1	1	1	1	1	1	1	1	0	0	0	0	0	0	0	0	0	0	0	0	0	0		0	0	16	2	5	0	0
370	44	2	0	6	0		11	0		0	1	0	0		1	0	0	0	1	1	1	1	1	1	1	1	0	0	0	0	0	0	0	1	0	0	0	0	0	1	0		0	0	10	5	5	0	0
371	29	0	1	2	0		3	1		0	1	0			1	0	0	0	1	1	1	1	1	1	1	1	0	0	0	0	0	0	0	0	0	0	0	0	0	0	0		0	0	11	6	5	0	0
372	68	4	1	3	0		2	1		0	0	0	0		1	1	0	0	1	1	0	1	1	1	1	1	0	0	1	0	0	0	0	1	0	0	0	0	0	1	0		0	0	13	2	5	0	0
373	67	4	0	5	0		8	0		0	1	0	0		0	0	0	1	1	1	1	0	1	1	1	0	0	0	1	0	0	0	0	1	0	0	0	0	0	1	2		0	0	7	2	4	0	0
374	79	5	0	4	0		12	0		0	1	0	0		1	0	0	0	1	1	1	1	1	1	1	1	1	0	1	0	0	0	1	1	1	0	0	0	0	1	0		1	0	4	42	5	0	1
375	39	1	1	3	0		3	1		0	1	0	0		1	0	0	0	1	1	0	1	1	1	1	1	0	0	0	0	0	0	0	0	0	0	0	0	0	0	0		0	0	17	1	5	0	0
376	57	3	1	12	0	2	3	1		0	0	1			0	0	0	0	1	1	1	1	1	1	1	1	0	0	0	0	0	0	0	0	0	0	0	0	0	0	0		0	0	11	0	5	0	0
377	28	0	0	5	0		9	0	1	0	1	1			0	0	0	0	1	1	1	1	1	1	1	1	0	0	0	0	0	0	0	0	0	0	0	0	0	0	0		0	0	9	5	5	0	0
378	68	4	0	4	0		11	0	1	0	1	1			0	0	0	0	1	1	1	1	1	1	1	1	0	0	0	0	0	0	0	0	0	0	0	0	0	0	0	3	0	0	11	27	6	1	1
379	83	6	0	8	0	0	8	0		0	1	1			0	0	1	0	1	1	1	1	1	1	1	0	1	0	1	0	0	0	0	0	0	0	0	0	0	1	1	4	1	0	12	50	7	1	1
380	39	1	1	12	0		3	1		0	1	0	0		1	1	0	0	1	1	1	1	1	1	1	1	1	0	0	0	0	0	0	0	0	0	0	0	0	0	1	4	0	0	10	16	7	1	1
381	39	1	1	4	0		3	1		0	1	0	0		1	0	0	0	1	1	1	1	1	1	1	1	0	0	0	0	0	0	0	0	0	0	0	0	0	1	0	2	0	0	14	34	6	1	0
382	38	1	0	4	0		12	0	1	0	1	0	0		0	0	0	1	1	1	1	1	1	1	1	1	0	0	0	0	0	0	0	0	0	0	0	0	0	0	0		0	0	11	3	5	0	0
383	39	1	1	5	0		3	1		0	1	0	1	2	0	0	0	0	1	1	1	1	1	1	1	1	0	0	0	0	0	0	0	0	0	0	0	0	0	1	2		0	0	8	1	4	0	0
384	42	2	0	4	0		7	0		0	1	1			1	1	0	0	1	1	1	1	1	1	1	1	1	0	1	0	0	0	0	1	0	0	0	0	1	1	0		0	0	4	8	5	0	0
385	76	5	0	4	0		2	1		0	1	1			1	0	0	0	1	1	1	1	1	1	1	1	1	0	1	0	0	0	0	1	0	0	0	0	0	0	1	4	1	0	16	14	7	1	1
386	56	3	0	8	0		7	0		0	1	1			1	1	0	1	1	1	1	1	1	1	1	1	1	0	0	0	0	0	0	1	0	0	0	0	1	1	1	4	1	1		9	7	1	1
387	43	2	0	7	0		7	0		0	1	1			1	1	0	0	1	1	1	1	1	1	1	1	1	0	0	0	0	0	0	0	0	0	0	0	0	0	1	4	1	0	4	6	7	1	1
388	25	0	0	5	0	0	9	0		0	0	0	1	3	1	1	0	0	1	1	1	1	1	1	1	1	1	0	0	0	0	0	0	0	0	0	0	0	0	1	1	4	0	0	10	15	7	1	1
389	43	2	1	4	0		3	1		0	1	0	0		0	0	0	0	1	1	1	1	1	1	1	1	0	0	0	0	0	0	0	0	0	0	0	0	1	0	0		0	0	7	8	5	0	0
390	44	2	0	4	0		8	0	1	0	1	0	0		0	0	0	0	0	1	1	1	1	1	1	1	0	0	1	0	0	0	0	1	0	0	0	0	0	1	0		0	0	8	4	5	0	0
391	64	4	0	2	0		8	0		0	1	0	0		0	1	0	0	1	0	0	0	1	1	1	1	0	0	0	0	0	0	0	0	0	0	0	0	0	1	1	4	1	0	14	17	7	1	1
392	38	1	0	4	0		10	0	1	0	1	1			0	1	0	0	1	1	1	1	1	1	0	0	0	0	0	0	0	0	0	0	0	0	0	0	0	0	0		0	0	10	3	5	0	0
393	67	4	0	25	0		12	0	1	0	1	0	0		1	1	0	0	1	1	1	1	1	1	1	1	1	0	0	0	0	0	0	0	0	0	0	0	0	1	1	4	1	0	10	19	7	1	1
394	70	5	0	10	0		7	0		0	1	1			1	0	0	1	1	1	0	1	1	1	1	1	1	0	1	0	0	0	0	1	0	0	0	0	0	1	1	4	1	0	9	15	7	1	1
395	30	1	0	9	0		11	0		0	1	0	0		0	1	0	0	1	1	1	1	1	1	0	1	0	0	0	0	0	0	0	0	0	0	0	0	1	0	0		0	0	11	6	5	0	0
396	74	5	0	10	0		8	0		0	1	0	0		1	0	0	1	1	1	1	1	1	1	1	1	0	0	1	0	0	0	0	0	0	0	0	0	0	0	0		0	0	12	2	5	0	0
397	67	4	0	13	0		8	0		0	1	0	0		0	0	0	0	1	1	1	1	1	1	0	0	1	0	0	0	0	0	0	1	0	0	0	0	1	1	1	4	0	0	17	18	7	1	1
398	31	1	0	7	0		11	0		0		1			1	1	0	0	1	1	1	1	1	1	1	1	1	0	0	0	0	0	0	0	0	0	0	0	1	0	1	4	1	0	9	2	7	1	1
399	38	1	0	7	0		1	1	1	0	1	1			0	1	1	0	1	1	1	1	1	1	1	1	0	0	0	0	0	0	0	0	0	0	0	0	0	0	0		0	0	8	4	5	0	0
400	49	2	0	4	0		10	0	1	0	1	0			1	1	0	0	1	1	1	0	1	1	0	0	0	0	0	0	0	0	0	0	0	0	0	0	0	1	0		0	0	3	3	5	0	0
401	51	3	1	6	0		3	1	1	0	1	1			1	0	0	0	1	1	1	1	1	1	1	1	0	0	1	0	0	0	0	0	0	0	0	0	1	0	0		0	0	9	17	5	0	0
402	66	4	0	8	0		10	0		0	1	0	0		1	1	1	0	0	1	1	1	1	1	1	1	0	0	1	0	0	0	0	0	0	0	0	0	0	0	0		0	0	9	2	5	0	0
403	54	3	0	1	0		9	0	1	0	1	1			0	0	0	0	1	1	0	1	1	1	0	0	0	0	0	0	0	0	0	0	0	0	0	0	0	0	0		0	0	7	10	5	0	0
404	41	2	0	9	0		8	0	1	0	1	0	0		1	1	0	0	0	1	1	1	1	1	1	1	0	0	0	0	0	0	0	0	0	0	0	0	0	0	0		0	0	11	5	5	0	0
405	47	2	0	3	0		11	0		0	0	0			1	1	0	0	1	1	1	1	1	1	1	1	1	0	1	0	0	0	0	0	0	0	0	0	0	0	1	4	0	0	6	23	7	1	1
406	68	4	0	6	0	1	1	1	1	0	1	1			1	0	0	0	1	1	1	1	1	1	1	1	1	0	1	0	0	0	0	0	0	1	0	0	0	0	0		0	0	6	6	5	0	0
407	61	4	0	5	0	0	7	0		0	0	0	0		0	1	0	1	1	1	0	1	1	1	1	1	1	0	1	0	0	0	0	1	0	0	0	1	0	0	0		0	1	4	11	5	0	1
408	75	5	0	4	0		2	1		0	1	0	0		0	0	0	1	1	1	1	1	1	1	1	1	1	0	1	0	0	0	1	0	0	0	0	0	0	0	0		0	0	12	7	5	0	0
409	75	5	0	5	0		8	0		0	0	0	0		1	0	0	1	1	1	1	1	1	1	1	1	0	0	0	0	0	0	0	1	0	0	0	0	0	0	1	4	1	0	10	27	7	1	1
410	76	5	0	3	0	0	8	0	1	0	1	0	0		0	1	0	1	1	0	1	1	1	0	1	1	1	0	1	1	0	0	0	0	0	0	0	0	0	1	0		0	0	3	27	5	0	1
411	43	2	0	4	0		12	0		0	1	0	0		1	1	0	0	1	1	1	1	1	1	1	1	1	0	1	0	0	0	0	1	0	0	0	1	0	0	1	4	1	0	3	1	7	1	1
412	53	3	0	6	0		2	1	1	0	1	1			0	0	0	0	1	1	1	1	1	1	1	1	0	0	1	0	0	0	0	0	0	0	0	0	0	0	0		0	0	16	3	5	0	0
413	58	3	0	1	0		7	0	1	0	1	1			0	1	0	0	1	1	1	1	1	1	1	1	0	0	1	0	0	0	0	0	0	0	0	0	0	1	1	4	1	0	8	5	7	1	1
414	63	4	0	16	0	1	1	1		0	1	1			1	1	0	0	1	1	1	1	1	1	1	1	1	0	0	0	0	0	0	0	0	0	0	0	0	1	1	4	1	0	13	28	7	1	1
415	58	3	0	7	0		8	0	1	0	0	0	0		0	0	1	0	1	1	0	1	1	1	0	0	0	0	0	0	0	0	0	1	0	0	0	0	0	0	0		0	0	14	3	5	0	0
416	88	6	0	6	0		2	1	1	0	1	0	0		1	0	0	0	1	1	1	1	1	1	1	1	0	0	1	0	0	0	0	0	0	1	0	1	0	1	0		0	0	6	3	5	0	0
417	66	4	0	11	0		7	0		0	1	1			1	0	0	0	1	1	1	1	1	1	1	1	1	0	1	0	0	0	0	0	0	0	0	0	0	0	1	4	0	0	33	102	7	1	1
418	69	4	1	4	0		3	1	1	0	1	1			0	0	0	0	1	1	1	1	1	0	1	1	0	0	1	0	0	0	0	0	0	1	0	0	0	1	0		0	0	18	16	5	0	0
419	81	6	0	8	0		12	0		0	1	0	0		1	1	1	0	1	1	0	1	1	1	1	1	1	0	1	0	0	0	0	0	0	0	0	1	1	1	0	1	0	0	13	12	5	0	1
420	70	5	0	3	1		7	0	0	1	1	0	0		1	0	0	0	1	1	1	1	1	1	1	1	1	0	0	0	0	0	0	0	0	1	0	0	0	1	1	4	0	0	3	9	7	1	1
421	61	4	0	8	0		12	0		0	1	1			0	1	0	0	1	1	1	1	1	1	1	1	0	0	1	0	0	0	0	0	0	0	0	0	0	0	0		0	0	21	4	5	0	0
422	48	2	1	5	0		2	1	1	0	1	1			0	0	0	0	1	1	1	1	1	1	1	1	0	0	0	0	0	0	0	0	0	0	0	0	0	1	0		0	0	8	10	5	0	1
423	61	4	0	2	0		1	1		0	1	0	0		0	1	0	0	1	1	1	1	1	1	1	1	1	0	0	0	0	0	0	0	0	0	0	0	0	1	0		0	0	8	37	5	0	0
424	78	5	0	8	0		11	0	1	0	1	1			1	0	0	0	0	0	1	1	1	1	1	1	0	0	0	0	0	0	0	1	0	0	0	0	0	1	0		0	0	10	7	5	0	0
425	80	6	0	3	0		11	0	1	0	1	1			1	1	0	0	1	1	1	1	1	1	1	1	1	0	1	0	0	0	0	0	0	0	0	0	0	1	0	0	0	0	19	13	5	0	1
426	38	1	0	11	1		9	0		1	1	1			1	0	0	1	1	1	0	1	1	1	1	1	1	0	0	0	0	0	0	0	0	0	0	0	0	0	0		0	0	10	3	5	0	0
427	59	3	0	7	0		1	1		0	1	0	0		1	1	1	0	1	1	1	1	1	1	1	1	0	0	1	0	0	0	0	0	0	0	0	0	0	1	0		0	0	13	19	5	0	1
428	67	4	0	7	0		10	0		0	1	1			1	0	0	0	0	1	1	1	1	1	1	1	1	0	1	0	0	0	0	0	0	0	0	0	1	1	1	4	1	0	12	7	7	1	1
429	25	0	0	3	0		7	0	1	0	1	1			0	1	0	1	0	1	1	1	1	1	1	1	0	0	0	0	0	0	0	0	0	0	0	0	0	1	0		0	0	7	4	5	0	0
430	64	4	1	10	0		2	1	1	0	1	0	0		1	1	0	0	1	1	1	1	1	0	1	1	0	0	1	0	0	0	0	1	0	0	0	0	0	1	0		0	0	20	8	5	0	0
431	74	5	0	15	0		7	0		0	1	0	0		1	0	1	1	1	1	1	1	1	1	1	0	1	0	1	0	0	0	0	1	1	0	0	0	0	1	1	4	1	0	19	8	7	1	1
432	65	4	0	10	0		11	0	1	0	1	0	0		1	0	0	0	1	1	0	1	1	1	1	1	1	0	0	0	0	0	0	0	0	0	0	0	1	0	0		0	0	12	2	5	0	0
433	49	2	0	5	0		9	0		0	1	0			0	0	1	0	1	1	1	1	1	1	1	1	1	0	0	0	0	0	0	0	0	0	0	0	0	0	0		0	0	9	3	5	0	0
434	62	4	0	10	0		11	0	1	0	1	1			1	0	0	0	1	1	1	1	1	1	1	1	1	0	1	0	0	0	0	1	0	0	0	0	0	1	1	4	0	0	11	27	7	1	1
435	59	3	0	4	0	1	12	0		0	1	1			1	1	0	0	1	1	1	1	1	1	1	1	1	0	1	0	0	0	0	1	0	0	0	0	0	0	1	4	1	0	10	27	7	1	1
436	44	2	1	13	0		3	1		0	1	1			1	0	0	0	1	1	1	1	1	0	1	1	1	0	0	0	0	0	0	0	0	0	0	0	0	1	0		0	0	13	3	5	0	0
437	40	2	0	16	0		8	0	1	0	1	1			1	1	0	0	1	1	1	1	1	1	1	1	1	0	1	0	0	0	0	0	0	0	0	0	0	0	1	4	0	0	3	19	7	1	1
438	43	2	0	5	0		11	0	1	0	1	1			1	0	0	0	1	1	1	1	1	1	0	1	0	0	0	0	0	0	0	0	0	0	0	0	1	0	0		0	0	7	2	5	0	0
439	59	3	0	9	0		9	0		0	0	1			1	0	0	1	1	0	1	1	1	0	1	1	0	0	0	0	0	0	0	0	0	0	0	0	0	0	0		0	0	13	8	5	0	0
440	61	4	0	7	0		10	0		0	1	0	0		0	0	0	0	0	1	1	1	1	1	1	1	0	0	1	0	0	0	1	0	0	0	0	0	0	1	0		0	0	12	7	5	0	0
441	60	4	0	7	0		2	1	1	0	1	1			0	1	0	0	1	1	1	1	1	1	1	1	0	0	1	0	0	0	0	0	0	0	0	0	0	0	0		0	0	11	39	5	0	0
442	45	2	0	0	0		7	0	1	0	1	1			0	0	0	0	1	1	1	1	1	1	0	0	0	0	0	0	0	0	0	0	0	0	0	0	0	0	0		0	0	9	4	5	0	0
443	42	2	0	7	0	0	12	0	1	0	1	0	0		0	0	0	0	1	1	1	1	1	1	1	1	0	0	1	0	0	0	1	0	0	1	0	0	0	1	0		0	0	7	4	5	0	0
444	60	4	1	11	0	2	3	1	1	0	0	0	0		1	1	0	0	1	1	1	1	1	1	1	1	1	0	0	0	0	0	0	0	0	0	0	0	1	0	1	4	0	0	8	14	7	1	1
445	71	5	1	3	0		3	1		0	1	1			1	0	0	0	0	1	1	1	1	1	1	1	0	0	0	0	0	0	0	1	0	1	0	0	0	1	1	4	1	0	9	4	7	1	1
446	45	2	0	4	0		7	0	1	0	1	1			0	0	0	1	1	1	1	1	1	1	1	1	0	0	0	0	0	0	0	0	0	0	0	0	0	0	0		0	0	8	1	5	0	0
447	69	4	1	16	0		3	1		0	1	0	0		1	1	0	0	1	1	1	1	1	1	1	1	0	0	0	0	0	0	0	0	0	0	0	0	1	0	1	4	1	0	19	2	7	1	1
448	68	4	0	11	0		11	0		0	0	1			1	1	0	0	1	1	1	1	1	1	1	1	1	0	1	0	0	0	0	1	0	0	0	0	0	0	0		0	0	14	4	5	0	0
449	61	4	0	0	0		1	1	1	0	1	1			1	1	0	0	0	1	1	1	1	1	1	1	0	0	1	0	0	0	0	1	0	0	0	0	0	0	0		1	0	4	20	5	0	0
450	52	3	1	21	0		3	1		0	1	0	0		0	0	0	0	1	1	1	1	1	1	1	1	0	0	1	0	0	0	1	0	0	0	0	0	0	1	0		0	0	19	21	5	0	0
451	63	4	0	46	0	0	9	0	1	0	1	0	0		0	0	1	1	1	1	1	1	1	1	1	1	0	0	1	0	0	0	0	1	0	0	0	0	0	1	1	4	1	0	0	104	7	1	1
452	50	3	0	18	0	0	8	0	1	0	1	1			1	0	0	0	1	1	0	1	1	1	1	1	0	0	0	0	0	0	0	0	0	0	0	0	0	1	0		0	0	9	15	5	0	0
453	42	2	0	2	0		11	0		0	1	0	0		1	0	0	0	1	1	1	0	1	1	0	0	0	0	0	0	0	0	1	1	0	0	0	0	0	0	0		0	0	11	7	5	0	0
454	55	3	1	3	0		2	1		0	1	0	0		1	0	0	0	1	1	1	1	1	1	1	1	1	0	0	0	0	0	0	0	0	0	0	0	0	0	0		0	0	12	3	5	0	0
455	58	3	0	5	1		9	0		1	1	0	0		1	0	0	0	1	1	1	1	1	1	1	1	1	0	1	0	0	0	0	0	0	0	0	0	0	1	0		0	0	2	5	5	0	0
456	44	2	0	14	0		8	0	1	0	1	1			0	1	0	1	0	1	0	1	1	1	0	0	1	0	0	0	0	0	0	1	0	0	0	0	0	1	0	1	0	0	18	9	5	0	1
457	24	0	0	5	0		8	0		0	1	1			0	1	0	0	0	1	1	1	1	1	1	1	1	0	0	0	0	0	0	0	0	0	0	0	0	0	1	4	0	0	6	5	7	1	1
458	54	3	0	13	0		12	0	1	0	1	1			0	1	0	0	1	1	1	1	1	1	1	1	1	0	1	0	0	0	0	0	0	0	0	0	0	0	1	4	0	0	18	17	7	1	1
459	48	2	0	12	0		10	0	1	0	1	1			0	0	1	0	1	1	1	1	1	1	1	1	0	0	0	0	0	0	0	0	0	0	0	0	0	0	0		0	0	12	5	5	0	0
460	43	2	0	3	0		1	1		0	1	1			1	1	0	0	1	1	1	1	1	1	1	1	1	0	1	0	0	0	0	1	0	0	0	0	1	0	1	4	0	0	7	14	7	1	1
461	40	2	0	2	0		8	0	1	0	1	1			0	0	0	1	1	1	1	1	1	1	0	0	1	0	0	0	0	0	0	0	0	0	0	0	0	0	1	4	0	0	7	10	7	1	1
462	30	1	1	3	0		3	1		0	1	1			1	0	0	0	1	1	1	1	1	1	1	1	0	0	0	0	0	0	0	0	0	0	0	0	0	0	0		0	0	16	2	5	0	0
463	66	4	0	9	0		12	0		0	1	1			1	0	0	0	1	1	1	1	1	1	1	1	1	0	1	0	0	0	0	1	0	0	0	0	0	0	1	4	1	0	7	9	7	1	1
464	55	3	0	7	0		12	0		0	1	1			1	1	1	0	1	1	1	1	1	1	1	1	1	0	1	0	0	0	0	1	0	0	0	0	1	0	0		0	0	10	1	5	0	0
465	54	3	0	4	0		11	0	1	0	1	1			0	0	0	1	1	1	1	1	1	1	1	1	0	0	0	0	0	0	0	0	0	0	0	0	0	0	0		0	0	11	6	5	0	0
466	73	5	0	3	0	0	7	0	1	0	1	1			1	0	0	0	1	1	1	1	1	1	1	1	0	0	0	0	0	0	0	1	0	0	0	1	0	1	1	4	1	0	3	7	7	1	1
467	77	5	0	6	0		11	0		0	1	0	0		1	0	1	0	1	1	1	1	1	1	1	1	0	0	1	0	0	0	0	0	0	0	0	0	0	1	0		0	0	16	45	5	0	0
468	44	2	1	5	0		3	1		0	1	1			0	1	0	0	1	1	1	1	1	1	1	1	1	0	0	0	0	0	0	0	0	0	0	0	0	1	1	4	1	0	7	23	7	1	1
469	37	1	0	5	0		8	0	1	0	1	0	0		0	0	0	0	0	1	1	1	1	1	1	1	1	0	0	0	0	0	0	0	0	0	0	0	0	0	0		0	0	9	3	5	0	0
470	53	3	0	4	0		7	0		0	0	0	0		0	0	1	0	1	1	1	1	1	1	1	1	0	0	0	0	0	0	0	0	0	0	0	0	0	0	2		0	0	14	0	4	0	0
471	76	5	0	10	0		12	0	1	0	1	1			0	0	0	0	1	1	1	1	1	1	1	1	1	0	1	0	0	0	0	1	0	0	0	0	0	0	0		0	0	14	9	5	0	0
472	54	3	0	4	0		9	0		0	1	0	0		0	1	0	0	1	1	1	1	1	1	1	1	0	0	0	0	0	0	0	0	0	0	0	0	0	0	0		0	0	6	4	5	0	0
473	54	3	0	5	0		10	0	1	0	1	0	0		1	0	0	0	1	1	0	1	1	1	1	1	1	0	0	0	0	0	0	1	0	0	0	0	0	0	0		0	0	9	0	5	0	0
474	63	4	0	8	0		11	0	1	0	1	0	0		0	1	1	0	1	1	1	1	1	1	1	1	1	0	0	0	0	0	0	0	0	0	0	0	0	1	0		0	0	16	2	5	0	0
475	42	2	0	5	0		2	1	1	0	1	0	0		1	0	0	1	1	1	1	1	1	1	0	1	0	0	0	0	0	0	0	0	0	0	0	0	0	0	0		0	0	7	1	5	0	0
476	61	4	1	5	0		2	1	1	0	1	1			0	1	0	0	1	1	0	1	1	1	1	1	1	0	1	0	0	0	0	1	0	0	0	0	0	1	0		0	0	11	5	5	0	0
477	41	2	0	3	0		10	0	1	0	0	1			0	0	0	0	1	1	1	1	1	1	0	0	0	0	0	0	0	0	0	0	0	0	0	0	0	1	0		0	0	8	8	5	0	0
478	68	4	0	4	0	1	12	0	1	0	1	1			1	1	0	0	1	0	1	1	1	1	1	1	1	0	0	0	0	0	0	0	1	0	0	0	0	0	1	4	0	1		85	7	1	1
479	35	1	0	3	0		8	0	1	0	1	1			0	0	0	0	1	1	0	1	1	1	1	1	1	0	0	0	0	0	0	0	0	0	0	0	0	0	0		0	0	9	7	5	0	0
480	62	4	0	10	0		12	0		0	1	1			0	1	0	0	1	1	1	1	1	1	0	1	0	0	1	0	0	0	0	1	0	0	0	1	0	0	0		0	0	9	5	5	0	0
481	70	5	0	7	0		11	0	1	0	1	1			0	0	0	0	1	1	1	1	1	1	1	1	1	0	0	0	0	0	0	0	0	0	0	0	0	0	1	4	1	0	6	7	7	1	1
482	34	1	1	1	0		3	1		0	1	0	1	3	0	0	1	0	0	1	1	1	1	1	1	1	1	0	0	0	0	0	0	0	0	0	0	0	0	0	0		0	0	12	6	5	0	0
483	59	3	0	1	0		7	0	1	0	1	1			0	1	0	0	1	0	1	1	1	1	1	1	1	0	1	0	0	0	0	1	0	0	1	1	0	1	1	4	1	0	2	20	7	1	1
484	75	5	1	7	0		2	1		0	1	0	0		1	0	1	0	1	1	1	1	1	1	1	1	0	0	1	0	0	0	0	0	0	1	0	0	0	0	0		0	0	9	5	5	0	0
485	75	5	1	7	0		2	1		0	1	0	0		1	0	0	0	1	1	1	1	1	1	1	1	0	0	1	0	0	0	0	0	0	1	0	0	0	1	0		0	0	27	0	5	0	0
486	58	3	0	9	0		1	1	1	0	1	0	0		1	0	1	0	1	0	1	1	1	1	1	1	0	0	0	0	0	0	0	1	0	0	0	0	0	0	0		0	0	16	4	5	0	0
487	57	3	0	6	0		11	0	1	0	1	0	0		1	0	0	0	1	1	1	1	1	1	1	1	1	0	1	0	0	0	1	1	0	0	0	0	0	0	1	4	0	0	4	25	7	1	1
488	66	4	0	5	0	1	1	1	1	0	1	0	0		0	1	0	0	1	1	1	1	1	1	1	1	0	0	0	1	0	0	0	0	0	0	0	0	0	1	2		1	0	22	41	4	0	0
489	41	2	0	8	0		2	1	1	0	0	0	0		1	1	0	0	1	1	0	1	1	1	1	1	1	0	0	0	0	0	0	0	0	0	0	0	0	0	0		0	0	7	1	5	0	0
490	55	3	0	3	0	0	12	0		0	1	0	0		1	1	0	0	1	1	1	1	1	1	1	1	1	0	0	0	0	1	0	1	0	0	0	0	0	1	1	4	0	1	2	17	7	1	1
491	42	2	0	5	0		9	0	1	0	1	1			0	0	0	0	1	1	0	0	1	1	1	1	1	0	0	0	0	0	0	1	0	0	0	0	1	0	0		0	0	11	7	5	0	0
492	80	6	0	6	0		1	1	1	0	0	1			0	0	0	0	1	1	1	1	1	0	1	1	0	0	1	0	0	0	0	1	0	0	0	0	0	1	0		0	0	7	5	5	0	0
493	58	3	0	9	0		8	0	1	0	1	0	0		1	1	0	0	1	1	1	1	1	1	1	1	0	0	0	0	0	0	0	0	0	0	0	0	0	1	0		0	0	8	10	5	0	0
494	41	2	1	7	0		3	1		0	0	1			0	0	0	0	1	1	1	1	1	1	1	1	0	0	0	0	0	0	0	1	0	0	0	0	0	0	0		0	0	10	7	5	0	0
495	86	6	0	7	0		12	0		0	1	1			1	0	0	0	1	1	1	1	1	1	1	1	1	0	1	0	0	0	0	1	0	0	0	0	0	0	1	4	1	0	8	16	7	1	1
496	47	2	0	5	0		11	0		0	1	0	0		1	0	0	0	1	1	1	1	1	1	1	1	1	0	0	0	0	0	1	0	0	0	0	0	0	0	0		0	0	7	7	5	0	0
497	53	3	0	8	0		8	0	1	0	1	0	0		1	1	0	0	1	1	1	1	1	1	1	1	1	0	1	0	0	0	0	0	0	0	0	0	0	1	0		0	0	7	4	5	0	1
498	51	3	0	18	0	2	10	0	1	0	1	0	0		1	1	0	1	1	1	1	1	1	1	1	1	1	0	1	0	0	0	0	0	0	1	0	0	0	1	2		0	0	14	12	4	0	0
499	50	3	0	3	0	2	7	0		0	1	1			1	0	0	0	1	1	0	1	1	1	1	1	1	0	1	0	0	1	0	0	0	1	0	0	0	1	2		0	0	2	8	4	0	0
500	53	3	0	6	0		8	0	1	0	1	0	0		1	1	1	0	1	0	1	1	1	1	1	1	0	0	0	0	0	0	0	0	0	0	0	0	0	1	0		0	0	11	9	5	0	0
501	83	6	0	5	0		12	0	1	0	1	0	0		0	0	0	0	1	1	0	1	0	1	1	1	0	0	1	0	0	0	0	0	0	0	0	0	0	0	0		0	0	6	2	5	0	0
502	41	2	1	5	0		3	1		0	1	1			0	0	0	1	0	1	1	1	1	1	1	1	0	0	0	0	0	0	1	0	0	0	0	0	0	0	0		0	0	10	4	5	0	0
503	46	2	0	6	0	2	2	1		0	1	1			0	0	1	0	1	1	1	1	1	1	1	1	0	0	0	0	0	0	0	0	0	0	1	0	0	0	0		0	0	5	3	5	0	0
504	76	5	0	2	0	0	12	0		0	1	0	0		1	0	0	0	1	1	1	1	1	1	1	1	1	0	1	0	0	1	0	1	0	0	0	0	0	1	0		1	0	0	2	5	0	0
505	76	5	0	2	0	1	12	0		0	1	0	0		1	1	0	1	1	1	1	1	1	1	1	1	0	0	1	0	0	0	0	0	0	0	0	0	0	0	0		0	1	-15	22	5	0	0
506	56	3	1	6	0		3	1	1	0	1	1			0	0	1	0	1	1	1	1	1	1	1	1	0	0	1	0	0	0	0	0	0	0	0	0	0	0	0		0	0	11	3	5	0	0
507	33	1	1	3	0		2	1		0	1	0	0		0	0	0	0	1	1	1	1	1	1	1	1	1	0	0	0	0	0	0	0	0	0	0	0	0	1	0		0	0	13	1	5	0	0
508	28	0	0	10	0		2	1	1	0	1	1			0	1	0	0	1	1	1	1	1	1	1	1	1	0	0	0	0	0	0	0	0	0	0	0	0	0	0		0	0	11	3	5	0	0
509	64	4	0	1	0		1	1	1	0	1	0	0		0	0	0	0	1	1	1	1	1	1	1	1	0	0	1	0	0	0	0	1	0	0	0	0	0	1	0		0	0	11	2	5	0	0
510	53	3	0	6	0		12	0		0	1	1			1	0	0	0	1	1	1	1	1	1	0	0	0	0	0	0	0	0	0	1	0	0	0	0	0	0	0		0	0	6	5	5	0	0
511	77	5	0	4	1		11	0	1	1	1	0	0		1	1	0	0	1	1	1	1	1	1	1	1	1	0	1	0	0	0	0	0	0	1	0	0	0	0	0		0	0	3	24	5	0	1
512	54	3	0	6	0		8	0	1	0	1	1			0	0	0	0	1	1	0	1	1	1	0	1	0	0	0	0	0	0	0	0	0	0	0	0	0	0	0	1	0	0	10	6	5	0	1
513	41	2	0	4	0		8	0	1	0	1	1			0	0	0	0	1	1	1	1	1	1	1	1	0	0	0	0	0	0	0	0	0	0	0	0	0	1	0	3	0	0	7	26	6	1	1
514	84	6	0	7	0		1	1		0	1	0	0		1	0	1	1	1	1	1	1	1	1	1	1	0	0	1	0	0	0	0	1	0	1	0	0	0	0	1	4	1	0	7	16	7	1	1
515	56	3	1	5	0	2	3	1	1	0	0	0	0		1	1	0	0	1	1	1	1	1	1	1	1	0	0	0	0	0	0	0	0	0	1	1	0	0	1	1	4	1	0	5	4	7	1	1
516	35	1	0	5	0		10	0	1	0	1	0	0		1	1	0	0	1	1	1	1	1	1	0	1	1	0	1	0	0	0	0	1	0	0	0	0	1	0	0		0	0	5	7	5	0	0
517	58	3	0	3	0		1	1	1	0	1	1			1	0	1	0	1	1	1	1	1	1	1	0	0	0	1	0	0	0	0	1	0	0	0	0	1	1	1	4	1	0	5	14	7	1	1
518	30	1	1	6	0		3	1	1	0	1	1			0	0	0	0	1	1	1	1	1	1	0	1	0	0	0	0	0	0	0	0	0	0	0	0	0	0	1	4	0	0	10	25	7	1	1
519	73	5	0	5	0		8	0	1	0	1	0	0		1	0	0	0	1	1	1	1	1	1	1	1	1	0	1	0	0	0	0	1	0	0	0	0	0	1	0		0	0	12	1	5	0	0
520	62	4	0	10	0		9	0	1	0	0	0	0		1	1	0	0	0	1	1	1	1	1	1	1	0	0	0	0	0	0	0	0	1	0	0	0	0	0	1	4	0	0	12	58	7	1	1
521	68	4	1	5	0		3	1	1	0	1	0	0		0	1	0	0	1	1	1	1	1	1	1	1	0	0	1	0	0	0	0	0	0	1	0	0	1	0	0		0	0	7	10	5	0	0
522	52	3	0	3	0		9	0		0	1	0	0		0	0	1	0	1	1	1	1	1	1	1	1	0	0	1	0	0	0	0	1	0	0	0	0	0	1	0		0	0	6	4	5	0	0
523	67	4	0	8	0		7	0	1	0	1	0	0		1	1	0	0	1	1	1	1	1	1	1	1	1	0	1	0	0	0	0	1	0	0	0	0	0	1	0		0	0	12	3	5	0	0
524	54	3	1	5	0		3	1	1	0	1	0	0		1	0	1	1	1	1	1	1	1	1	1	1	0	0	1	0	0	0	0	1	0	0	0	0	0	1	0	1	0	0	9	7	5	0	1
525	69	4	0	0	0	0	9	0	1	0	1	1			0	1	0	0	1	1	1	1	1	1	1	1	1	0	1	0	0	0	0	1	0	0	0	0	0	1	1	4	1	1	-64	162	7	1	1
526	79	5	1	6	0	2	3	1		0	1	0	0		0	0	0	0	1	1	1	1	1	1	1	1	0	0	1	0	0	0	0	1	0	0	0	0	0	1	1	4	1	0	5	17	7	1	1
527	65	4	0	7	0		7	0	1	0	1	0	0		0	0	1	1	1	1	0	0	1	1	1	1	0	0	1	0	0	0	0	1	0	0	0	0	0	1	0		0	0	6	9	5	0	0
528	60	4	0	11	0		7	0		0	1	0	0		1	1	0	0	1	1	1	1	1	1	1	1	1	0	0	0	0	0	0	0	1	0	0	0	1	0	1	4	0	0	108	5	7	1	1
529	51	3	0	12	0	0	12	0		0	1	0	0		0	0	0	0	1	1	1	1	1	1	1	1	1	0	1	0	0	0	0	0	0	0	0	0	1	0	0		0	1	4	7	5	0	0
530	71	5	0	10	0		8	0		0	1	0	0		0	0	0	0	1	1	1	1	1	1	1	1	0	0	1	0	0	0	0	1	0	0	0	0	0	1	1	4	1	0	8	19	7	1	1
531	36	1	1	4	0		3	1		0	1	0	0		0	1	0	0	0	1	0	0	1	1	1	1	0	0	0	0	0	0	0	0	0	0	0	0	0	0	0		0	0	10	6	5	0	0
532	44	2	0	2	0		8	0		0	1	1			0	1	1	0	1	1	1	1	1	1	1	1	1	0	0	0	0	0	0	1	0	0	0	0	0	1	0		0	0	6	2	5	0	0
533	65	4	0	4	0		10	0	1	0	1	0	0		0	0	1	0	1	1	0	1	1	1	1	1	0	0	0	0	0	0	0	1	0	0	0	0	0	1	0		0	0	10	8	5	0	0
534	49	2	1	5	0		2	1	1	0	1	1			1	0	0	0	1	1	1	1	1	1	1	1	0	0	1	0	0	0	0	1	0	0	0	0	0	0	1	4	0	0	8	10	7	1	1
535	80	6	0	4	1		12	0		1	1	1			1	1	0	0	1	1	1	1	1	1	1	1	1	0	1	0	0	0	0	0	0	1	0	1	0	1	1	4	1	0	4	2	7	1	1
536	47	2	0	6	0		1	1	1	0	0	1			1	1	0	0	1	1	1	1	1	1	1	1	0	0	1	0	0	0	0	1	0	0	0	0	0	0	0		0	0	12	7	5	0	0
537	58	3	1	5	0		2	1		0	1	0	0		1	0	0	0	1	1	1	1	1	1	1	1	1	0	1	0	0	0	0	0	0	0	0	0	0	1	0		0	0	15	9	5	0	0
538	65	4	0	10	0		7	0	1	0	1	0	0		1	0	0	0	1	1	0	0	1	1	1	1	1	0	1	0	0	0	0	0	0	0	0	0	1	0	1	4	0	0	10	13	7	1	1
539	61	4	0	5	0		9	0		0	1	1			0	0	0	0	1	1	1	1	1	1	0	0	0	0	0	0	0	0	0	1	0	0	0	0	0	1	0		0	0	11	5	5	0	0
540	40	2	0	5	0		11	0	1	0		0	0		0	1	0	1	1	0	1	1	1	1	1	1	0	0	0	0	0	0	0	0	0	0	1	0	0	0	2		0	0	4	1	4	0	0
541	45	2	0	13	0	0	1	1	1	0	1	1			0	0	0	0	1	1	1	1	1	1	1	1	1	0	0	0	0	0	0	0	0	0	0	0	0	0	0		0	0	11	0	5	0	0
542	22	0	1	1	0	2	3	1	1	0	1	1			1	1	1	0	1	1	1	1	1	1	1	1	0	0	0	1	0	0	0	0	0	0	0	0	0	0	2		0	0	1	4	4	0	1
543	38	1	0	7	0		2	1		0	1	1			0	0	1	0	1	1	0	1	1	1	0	1	0	0	0	0	0	0	0	0	0	0	0	0	0	0	0		0	0	11	3	5	0	0
544	31	1	0	3	0		12	0	1	0	1	0	0		0	0	0	0	1	1	0	1	1	1	0	0	0	0	0	0	0	0	0	0	0	0	0	0	0	1	0		0	0	7	4	5	0	0
545	39	1	0	4	0		8	0	1	0	1	0			1	1	0	0	1	0	1	1	1	1	1	1	1	0	0	0	0	0	1	0	0	0	0	0	0	0	0		0	0	2	5	5	0	0
546	35	1	0	8	0		11	0	1	0		1			0	0	0	0	1	1	0	1	1	1	1	1	0	0	0	0	0	0	0	0	0	0	0	0	1	0	1	4	0	0	9	11	7	1	1
547	67	4	0	3	0		10	0		0	1	0	0		0	0	0	0	1	1	1	1	1	1	1	1	0	0	1	0	0	0	0	0	0	0	0	0	0	1	0		0	0	8	7	5	0	0
548	50	3	0	19	0	1	2	1		0	1	1			0	0	0	0	1	1	0	1	1	1	1	1	0	0	1	0	0	0	0	0	0	0	0	0	0	0	0		0	0	9	9	5	0	0
549	18	0	1	6	0		3	1		0	1	1			0	1	0	1	1	1	0	0	1	1	1	1	0	0	0	0	0	0	1	0	0	0	0	0	0	0	0		0	0	9	5	5	0	0
550	50	3	0	5	0		8	0		0	1	0	0		0	0	0	1	1	1	1	1	1	1	0	0	0	0	1	0	0	0	0	0	0	0	0	0	0	0	0		0	0	10	4	5	0	0
551	35	1	1	11	0	2	3	1		0	1	0	0		0	0	1	0	1	1	1	1	1	1	1	1	0	0	1	0	0	0	0	0	0	0	0	0	0	1	1	4	0	0	11	30	7	1	1
552	85	6	1	7	0		3	1		0	1	0	0		0	1	0	0	1	1	1	1	1	1	1	1	0	0	1	0	0	0	0	0	0	0	0	0	0	0	0		0	0	11	5	5	0	0
553	83	6	0	6	0		11	0	1	0	0	0	0		1	1	1	0	1	1	1	1	0	0	1	1	1	0	1	0	0	0	0	1	0	0	0	0	0	0	1	4	0	0	4	6	7	1	1
554	43	2	0	5	0		2	1	1	0	1	0	0		0	0	0	0	0	1	0	0	1	1	1	1	0	0	1	0	0	0	0	0	0	0	0	0	1	0	0		0	0	11	6	5	0	0
555	93	6	0	3	1		11	0	1	1	0	1			1	1	0	0	1	1	1	0	1	1	1	1	1	0	0	0	0	0	0	0	0	0	0	0	0	1	0		0	0	1	3	5	0	0
556	93	6	0	11	1		10	0		1	0	1			1	1	0	0	1	1	1	1	1	1	1	1	1	0	1	0	0	0	0	0	0	0	0	1	0	1	0		0	0	10	12	5	0	0
557	47	2	0	5	0		7	0	1	0		1			0	0	1	0	1	0	1	1	1	1	1	1	0	0	1	0	0	0	0	0	0	0	0	0	0	1	0		0	0	9	3	5	0	0
558	22	0	0	8	0		11	0		0	1	1			0	0	0	0	1	1	0	1	1	1	1	1	1	0	0	0	0	0	0	0	1	0	0	0	0	0	0		0	0	8	36	5	0	1
559	24	0	0	11	0		11	0	1	0	1	1			0	0	0	0	1	0	1	1	1	1	0	0	0	0	0	0	0	0	0	0	0	0	0	0	1	0	1	4	0	0	4	11	7	1	1
560	57	3	0	6	0		8	0	1	0	1	1			1	1	0	0	1	1	1	1	1	1	1	1	0	0	1	0	0	0	0	1	0	0	0	0	0	1	0		0	0	9	4	5	0	0
561	54	3	0	7	0		8	0	1	0	1	0	0		1	0	0	0	0	1	1	1	1	1	1	1	0	0	0	0	0	0	1	0	0	0	0	0	0	1	0		0	0	11	2	5	0	0
562	53	3	0	3	0		11	0		0	1	0	0		1	1	0	0	1	1	1	1	1	1	0	1	0	0	1	0	0	0	0	0	0	0	0	0	0	1	0		0	0	10	2	5	0	0
563	65	4	1	6	0		2	1	1	0	1	0	0		1	1	0	0	1	1	1	1	1	1	1	1	1	0	1	0	0	0	0	1	1	0	0	1	0	1	1	4	1	0	11	5	7	1	1
564	80	6	0	10	0	0	10	0	1	0	1	1			1	0	0	0	1	1	1	1	1	1	1	1	1	0	1	0	0	0	0	0	1	0	0	0	0	0	1	4	1	0	2	48	7	1	1
565	56	3	0	1	0	0	9	0		0	1	1			1	1	1	0	1	1	1	1	1	1	1	1	1	0	0	0	0	0	0	1	0	0	0	1	0	0	1	4	0	0	0	30	7	1	1
566	66	4	0	6	0		11	0	1	0	1	1			1	0	0	0	1	1	1	1	1	1	1	1	0	0	1	0	0	0	0	0	0	0	0	0	0	0	0		0	0	14	4	5	0	0
567	90	6	0	5	0		1	1	1	0	1	1			1	1	0	0	1	1	1	1	1	1	1	1	1	0	1	0	0	0	1	0	0	0	0	0	0	1	0		1	0	7	7	5	0	0
568	48	2	1	6	0		3	1		0	1	1			1	1	0	0	1	0	1	1	1	1	1	1	1	0	1	0	1	0	0	0	0	0	0	0	0	1	1	4	1	0	10	12	7	1	1
569	67	4	0	5	0	0	7	0	1	0	1	1			0	0	0	1	0	1	1	1	1	1	1	1	0	0	1	0	0	0	0	1	0	0	0	0	0	0	1	4	0	0	5	11	7	1	1
570	81	6	1	7	0		3	1		0	0	1			1	0	0	0	1	1	1	1	1	1	1	1	0	0	0	0	0	0	0	0	0	0	0	0	0	1	0		0	0	10	37	5	0	0
571	53	3	0	7	0		2	1		0	1	1			0	0	0	0	1	1	0	1	1	1	0	1	0	0	1	0	0	0	1	0	0	0	0	0	1	0	0		0	0	11	5	5	0	0
572	55	3	0	8	0		9	0	1	0	1	1			0	0	1	0	1	1	1	1	1	1	1	1	0	0	1	0	0	0	0	0	0	0	0	0	0	1	0		0	0	18	2	5	0	0
573	49	2	0	2	0		9	0		0	1	1			0	0	0	1	0	1	1	1	1	1	0	0	0	0	0	0	0	0	0	0	0	0	0	0	1	0	1	4	0	0	4	10	7	1	1
574	49	2	0	15	0		12	0	1	0	0	1			0	0	1	0	1	1	1	1	1	1	1	1	0	0	0	0	0	0	0	0	0	0	0	0	0	0	0		0	0	19	2	5	0	0
575	30	1	0	9	0		7	0	1	0	1	0			0	0	0	1	1	1	0	1	1	1	1	1	0	0	0	0	0	0	0	0	0	0	0	0	0	0	0		0	0	7	2	5	0	0
576	67	4	0	12	0		10	0	1	0	1	1			1	1	0	1	1	1	1	0	1	1	1	1	1	0	0	0	0	0	0	0	1	1	0	0	0	1	0		1	0	7	8	5	0	0
577	44	2	0	6	0		12	0		0	1	1			1	0	1	1	1	1	1	1	1	1	1	1	1	0	0	0	0	0	0	0	0	0	0	0	0	0	2		0	0	19	4	4	0	0
578	53	3	0	4	0	0	12	0		0	1	0	0		1	1	0	0	1	1	1	0	1	1	1	1	1	0	1	0	0	0	1	1	0	0	0	0	0	0	1	4	1	0	4	25	7	1	1
579	51	3	1	6	0		3	1		0	1	0	0		0	0	0	1	1	1	1	1	1	1	1	1	0	0	0	0	0	0	1	0	0	0	0	0	1	0	1	4	1	0	9	20	7	1	1
580	47	2	1	5	0	2	3	1	1	0	1	1			1	0	0	0	1	1	0	0	1	1	1	1	0	0	1	0	0	0	0	1	0	0	0	1	0	1	0		0	0	5	13	5	0	0
581	52	3	1	3	0		2	1	1	0	1	1			0	0	1	0	1	0	1	1	1	1	1	1	1	0	0	0	0	0	0	0	0	0	0	0	0	1	0		0	0	10	6	5	0	0
582	49	2	0	2	0		2	1	1	0	1	1			1	0	0	0	1	1	1	1	1	1	1	1	0	0	0	0	0	0	0	1	0	0	0	0	1	0	0		0	0	10	4	5	0	0
583	45	2	1	4	0		3	1	1	0	1	0	0		1	1	0	0	1	1	1	1	1	1	1	1	1	0	0	0	0	0	0	0	1	0	0	0	0	0	1	4	1	0	4	20	7	1	1
584	73	5	0	8	0		7	0	1	0	1	0	0		0	0	0	0	0	1	1	1	1	1	1	1	0	0	1	0	0	0	0	0	1	0	0	0	0	0	1	4	1	0	7	10	7	1	1
585	59	3	0	15	0		7	0	1	0	1	1			0	1	1	0	1	1	0	1	1	1	1	1	1	0	1	0	0	0	0	1	0	0	0	0	0	0	0		0	0	12	4	5	0	0
586	83	6	0	8	0		7	0	1	0	1	1			0	1	0	0	1	0	1	1	1	1	0	0	0	0	1	0	0	0	0	1	0	0	0	0	0	1	0		0	0	9	10	5	0	0
587	41	2	0	14	0		12	0	1	0	0	1			0	0	0	1	1	1	1	1	1	1	1	1	0	0	0	0	0	0	0	0	0	0	0	0	1	0	0		0	0	13	2	5	0	0
588	40	2	0	3	0		10	0	1	0	1	1			0	0	1	0	1	1	1	1	1	1	1	1	0	0	0	0	0	0	0	1	0	0	0	0	0	1	0		0	0	11	4	5	0	0
589	25	0	0	11	1		12	0	0	1	1	1			0	0	0	1	1	1	1	1	1	1	1	1	0	0	0	0	0	0	0	0	0	0	1	0	0	0	0		0	0	12	9	5	0	0
590	51	3	0	7	0	0	7	0	1	0	1	1			0	0	0	0	1	1	1	1	1	1	1	1	0	0	0	0	0	0	0	0	0	0	0	0	1	0	1	4	1	0	6	25	7	1	1
591	37	1	0	6	0		9	0		0	1	0	0		0	1	0	1	1	1	1	1	1	1	0	0	0	0	0	0	0	0	0	0	0	0	0	0	0	1	2		0	0	8	1	4	0	0
592	54	3	0	5	0	0	8	0		0	1	0	0		0	0	0	1	1	1	0	1	1	1	1	1	1	0	0	0	0	0	0	0	1	0	0	0	0	0	1	4	1	0	3	13	7	1	1
593	39	1	0	2	0		9	0	1	0	1	0	0		1	0	0	1	1	1	1	0	1	1	1	1	1	0	0	0	0	0	0	0	0	0	0	0	0	1	0		0	0	9	3	5	0	0
594	30	1	0	3	0		11	0		0	1	0	0		1	1	0	0	1	1	1	1	1	1	1	1	1	0	0	0	0	0	0	0	0	0	0	0	1	0	1	4	0	0	4	4	7	1	1
595	37	1	0	9	0		2	1	1	0	1	0	0		0	0	0	0	1	1	0	0	1	1	1	1	0	0	1	0	0	0	0	1	0	0	0	0	1	0	0		0	0	11	19	5	0	0
596	29	0	0	4	0		2	1	1	0	1	0	0		1	1	0	0	1	1	1	1	1	1	1	1	1	0	0	0	0	0	0	0	0	0	0	0	1	0	0		0	0	7	5	5	0	0
597	49	2	0	4	0		8	0	1	0	1	1			1	1	0	0	1	1	1	1	1	1	1	1	1	0	1	0	0	0	0	0	0	0	0	0	0	0	1	4	0	0	10	17	7	1	1
598	60	4	1	6	0	2	3	1	1	0	1	0	0		1	1	1	0	1	1	1	1	1	1	1	1	1	0	0	0	0	0	0	0	0	0	0	0	0	1	0		0	0	3	13	5	0	0
599	58	3	0	9	0		1	1		0	1	0	0		0	0	1	0	0	1	1	1	1	1	1	1	0	0	0	0	0	0	0	0	0	0	0	0	0	1	0		0	0	13	10	5	0	0
600	38	1	0	3	0		11	0	1	0	1	0	0		0	1	0	0	1	1	1	1	1	1	1	1	0	0	0	0	0	0	0	0	0	0	0	0	0	0	0		0	0	10	4	5	0	0
601	33	1	0	8	0		11	0	1	0	1	1			0	1	0	0	0	1	0	1	1	1	1	1	0	0	0	0	0	0	1	0	0	0	0	0	0	0	1	4	0	0	9	26	7	1	1
602	75	5	0	4	0	1	1	1	1	0	1	1			1	1	0	0	1	1	1	1	0	1	0	1	0	0	1	0	0	1	0	1	0	0	0	0	0	0	2		0	1	-1	8	4	0	0
603	70	5	0	5	0		7	0	1	0	1	1			0	0	0	0	1	1	1	1	1	1	1	1	0	0	0	0	0	0	0	0	0	0	0	0	0	0	1	4	1	0	6	14	7	1	1
604	25	0	1	8	0		3	1	1	0	1	1			1	1	1	0	1	0	1	1	1	1	1	1	1	0	0	0	0	0	0	0	0	0	0	0	1	0	0		0	0	11	7	5	0	0
605	21	0	0	4	0		8	0		0	1	0	1	3	1	1	0	0	1	0	1	1	1	1	1	1	1	0	0	0	0	0	1	0	0	0	0	0	0	1	1	4	0	0	1	3	7	1	1
606	70	5	0	10	0		10	0	1	0	1	1			1	0	1	0	1	1	1	1	1	1	0	1	0	0	0	0	0	0	0	0	0	0	0	0	0	0	0		0	0	14	8	5	0	0
607	27	0	1	2	0		3	1		0	1	1			1	0	0	0	0	1	1	1	1	1	1	1	0	0	0	0	0	0	0	0	0	0	0	0	0	0	0		0	0	8	5	5	0	0
608	58	3	0	7	0	0	8	0	1	0	1	1			0	1	0	1	1	1	1	1	1	1	1	1	0	0	0	0	0	0	0	0	0	0	0	0	1	0	2		0	0	7	7	4	0	0
609	60	4	0	11	0		9	0		0	1	1			0	0	0	1	1	1	1	1	1	1	1	0	1	0	1	0	0	0	0	1	0	0	0	0	0	1	1	4	0	0	10	13	7	1	1
610	64	4	0	2	1		9	0	0	1	1	0	0		0	0	0	1	1	1	0	0	1	1	1	1	0	0	0	0	0	0	0	0	0	0	0	1	0	1	0		0	0	1	4	5	0	0
611	70	5	0	2	0		7	0		0	1	0	0		0	1	1	1	1	1	1	1	1	1	1	1	0	0	0	0	0	0	0	0	1	0	0	0	0	1	1	4	1	0	7	1	7	1	1
612	60	4	0	8	0	3	9	0	1	0	1	1			1	0	0	0	1	1	0	0	0	1	1	1	1	0	0	0	0	0	0	0	0	0	1	0	0	1	0		0	0	9	21	5	0	0
613	67	4	0	7	1		11	0	0	1	1	1			0	0	1	0	1	1	1	1	1	1	1	1	1	0	0	1	0	0	0	0	0	0	0	0	0	0	2		0	0	7	8	4	0	0
614	24	0	0	9	0		9	0	1	0	1	1			0	0	1	0	1	1	1	1	1	1	1	1	1	0	0	0	0	0	0	0	1	0	0	0	0	0	0		0	0	8	8	5	0	0
615	43	2	0	4	0		9	0		0	1	1			1	0	0	0	1	1	1	0	1	1	1	1	0	0	0	0	0	0	0	0	0	0	0	0	0	1	0		0	0	10	4	5	0	0
616	67	4	0	5	0		10	0	1	0	1	1			1	0	0	0	1	1	1	1	1	1	1	1	1	0	1	0	0	0	0	0	0	1	0	0	0	1	0		0	0	10	5	5	0	0
617	87	6	1	4	0		3	1		0	1	1			1	0	1	1	1	1	1	1	1	1	1	1	0	0	1	0	0	0	0	1	0	0	0	0	0	1	1	4	1	0	9	7	7	1	1
618	71	5	0	8	0		1	1	1	0	1	0	0		0	0	1	0	1	1	1	1	1	1	0	0	0	0	1	0	0	0	0	0	0	1	0	0	0	0	1	4	0	0	9	16	7	1	1
619	48	2	1	5	0		3	1		0	1	1			0	1	0	0	1	1	1	1	1	1	1	1	0	0	1	0	0	0	0	1	0	0	0	0	0	1	0		0	0	15	5	5	0	0
620	83	6	0	4	0		9	0		0	1	1			1	1	1	0	1	1	1	1	1	1	1	1	1	0	1	0	0	0	0	0	1	0	0	0	0	0	0		0	0	8	3	5	0	0
621	46	2	0	3	0		10	0	1	0	1	1			1	0	0	0	1	1	1	1	1	1	0	1	0	0	1	0	0	0	0	1	0	0	0	0	0	1	1	4	0	0	6	10	7	1	1
622	68	4	1	6	0		3	1	1	0	1	0	0		0	0	1	1	1	1	1	1	1	1	1	1	0	0	1	0	0	0	0	0	0	0	0	0	1	0	1	4	0	0	5	35	7	1	1
623	83	6	0	1	0	1	11	0	1	0	1	1			0	1	1	0	1	1	0	1	1	1	1	1	1	0	1	0	0	0	0	1	0	0	0	0	0	0	0		0	1	4	4	5	0	0
624	65	4	0	5	0		2	1		0	1	1			1	0	0	0	0	1	1	0	1	1	1	1	0	0	1	0	0	0	0	0	0	0	0	0	0	0	0		1	0	9	33	5	0	0
625	58	3	0	6	0		10	0	1	0	1	1			1	1	1	0	1	1	1	1	1	1	1	0	0	0	1	0	0	0	0	1	0	0	0	0	0	0	0		0	0	8	8	5	0	0
626	90	6	0	6	0	0	10	0		0	1	1			1	1	0	0	1	1	1	1	1	1	1	1	0	0	1	0	0	0	0	0	0	0	0	0	0	1	1	4	1	0	4	7	7	1	1
627	52	3	0	3	0		7	0	1	0	0	0	0		1	0	0	1	1	1	1	1	1	1	1	1	1	0	1	0	0	0	0	1	0	0	0	1	0	0	0		0	1	9	7	5	0	0
628	75	5	0	4	0		11	0	1	0	1	0	0		1	1	0	0	1	1	1	1	1	1	1	1	0	0	1	0	0	0	0	1	0	0	0	0	0	0	1	4	0	0	6	12	7	1	1
629	49	2	1	3	0		2	1		0	1	1			0	0	1	0	1	0	1	1	1	1	1	1	0	0	0	0	0	0	0	0	0	0	0	0	0	0	0		0	0	9	5	5	0	0
630	45	2	1	3	0		3	1		0	1	1			1	1	0	0	1	1	1	1	1	1	1	1	1	0	0	0	0	0	0	0	0	0	0	0	0	1	1	4	0	0	7	14	7	1	1
631	59	3	0	4	0		8	0		0	1	0	0		1	0	0	0	1	1	1	1	1	1	1	1	0	0	1	0	0	0	0	0	0	0	0	0	0	0	2		0	0	12	1	4	0	0
632	47	2	1	4	0		2	1	1	0	1	0	0		0	1	0	0	1	0	1	1	1	1	1	1	0	0	1	0	0	0	0	0	0	0	0	0	1	0	0		0	0	7	3	5	0	0
633	58	3	1	7	0		3	1		0	1	0	0		0	1	0	0	1	1	1	1	1	1	1	1	1	0	1	0	0	0	0	1	0	0	0	0	1	1	1	4	1	0	13	3	7	1	1
634	74	5	0	8	0	0	9	0		0	1	0	0		1	1	0	0	1	1	1	1	1	1	1	1	1	0	1	0	0	0	0	0	0	1	0	0	0	1	1	4	1	0	7	4	7	1	1
635	62	4	0	5	0	2	2	1	1	0	1	0	0		0	0	0	0	1	1	1	1	1	1	0	1	0	0	1	0	0	0	0	1	0	0	0	0	0	0	0		0	0	3	7	5	0	0
636	66	4	0	10	0		10	0	1	0	1	0	0		1	0	0	0	1	1	0	1	1	1	1	1	1	0	1	0	0	0	0	1	0	0	0	0	0	1	0		0	0	9	3	5	0	0
637	59	3	0	3	0		8	0	1	0	1	0	0		0	0	0	1	1	1	1	1	1	1	1	1	1	0	0	0	0	0	0	0	0	0	0	0	0	1	0		0	0	11	1	5	0	0
638	71	5	0	10	0		7	0	1	0	0	0	0		0	0	0	1	1	1	1	0	1	1	1	1	0	0	1	0	0	0	0	0	0	0	1	0	0	1	0		0	0	10	23	5	0	0
639	56	3	0	2	0		10	0	1	0	1	0			1	0	0	0	1	1	0	1	1	1	1	1	1	0	0	0	0	0	0	0	0	0	0	0	1	1	0		0	0	8	1	5	0	0
640	58	3	0	5	0		9	0		0	1	0	0		1	0	0	0	1	1	1	1	1	1	1	1	1	0	1	0	0	0	0	1	0	0	0	0	0	1	1	4	0	0	5	36	7	1	1
641	78	5	0	4	0		11	0	1	0	1	0	0		1	1	0	0	1	0	1	1	1	1	1	1	1	0	0	0	0	0	0	0	0	0	0	0	0	0	1	4	1	0	11	22	7	1	1
642	88	6	0	2	0	0	7	0		0	1	0	0		1	1	0	0	1	1	1	1	1	1	1	1	1	0	1	0	0	0	0	0	0	0	0	0	0	1	1	4	1	0	2	7	7	1	1
643	63	4	0	4	0		1	1		0	1	0	0		1	1	0	0	1	1	1	0	1	1	1	1	1	0	0	0	0	0	1	0	0	0	0	0	0	0	0		0	0	6	7	5	0	0
644	63	4	0	3	0		8	0	1	0	1	0	0		0	0	0	1	1	1	1	1	1	1	1	1	0	0	1	0	0	0	0	1	0	0	0	0	1	1	0		0	0	6	15	5	0	0
645	68	4	1	6	0		3	1	1	0	1	0	0		0	1	0	0	1	1	1	1	1	0	0	0	0	0	0	0	0	0	0	0	0	0	0	0	1	1	0	2	0	0	11	10	6	1	0
646	56	3	0	7	0		12	0	1	0	1	0	0		1	0	0	0	0	1	0	1	1	1	0	1	0	0	0	0	0	0	0	0	0	0	0	0	0	1	0		0	0	11	6	5	0	0
647	58	3	0	12	0		11	0	1	0	0	0	0		0	0	0	0	1	1	0	1	1	1	1	1	0	0	0	0	0	0	0	1	0	0	1	0	0	1	0		0	0	15	4	5	0	0
648	58	3	0	-9	1		8	0		1	1	0	0		1	1	0	0	1	1	1	1	1	1	1	1	1	0	1	0	0	0	0	1	0	0	0	0	0	1	1	4	0	0	2	9	7	1	1
649	45	2	0	3	0		1	1	1	0	1	0	0		0	0	0	0	1	1	1	1	1	1	1	1	1	0	1	0	0	0	0	1	0	0	0	0	0	0	0		0	0	8	40	5	0	0
650	70	5	0	3	0	0	12	0	1	0	1	0	0		0	1	0	0	1	1	1	1	1	1	1	1	1	0	1	0	0	0	0	0	0	0	0	0	0	0	1	4	1	0	0	21	7	1	1
651	70	5	0	2	0		10	0	1	0	1	1			0	0	1	0	1	1	1	1	1	1	1	1	0	0	1	0	0	0	0	1	0	0	0	0	1	1	0		0	0	7	9	5	0	0
652	57	3	0	5	0		10	0		0	1	0	0		1	1	0	1	1	1	1	1	1	1	1	1	0	0	0	0	0	0	0	1	0	0	0	0	0	1	0		0	0	8	22	5	0	0
653	52	3	0	5	0	0	9	0	1	0	1	0	0		1	1	0	1	1	1	1	1	1	1	1	1	1	0	0	0	0	0	0	0	0	0	0	0	0	1	2		0	0	9	0	4	0	0
654	50	3	0	3	0		12	0	1	0	1	0	0		0	0	0	0	1	1	1	1	1	1	1	1	1	0	0	0	0	0	0	0	0	0	0	0	0	1	0		0	0	3	3	5	0	0
655	60	4	0	9	0		11	0	1	0	1	0	0		0	0	0	0	1	1	1	1	1	1	1	1	0	0	1	0	0	0	0	1	1	0	0	0	0	0	1	4	0	0	7	7	7	1	1
656	21	0	0	2	0		10	0	1	0	0	0	0		1	1	0	0	1	1	0	1	1	1	1	1	1	0	0	0	0	0	0	0	0	0	0	0	1	1	0		0	0	19	5	5	0	0
657	35	1	0	5	0		12	0	1	0		1			1	1	0	0	1	1	1	1	1	1	1	1	1	0	0	0	0	0	0	0	0	0	0	0	0	0	0		0	0	10	1	5	0	0
658	67	4	0	9	0	0	2	1	1	0	1	1			0	0	0	0	1	1	1	1	1	1	0	1	1	0	1	0	0	0	0	1	0	0	0	0	0	1	0		0	0	8	7	5	0	0
659	40	2	0	3	0		12	0	1	0	0	1			0	0	0	0	0	1	1	1	1	1	1	1	0	0	0	0	0	0	0	0	0	0	0	0	0	0	0		0	0	8	6	5	0	0
660	56	3	0	11	0		12	0		0	0	1			0	0	0	1	0	1	1	1	1	1	1	1	0	0	1	0	0	0	0	0	0	0	0	0	0	0	0		0	0	14	2	5	0	0
661	81	6	1	9	0	2	3	1		0	1	1			1	0	0	0	1	1	1	1	1	1	1	1	1	0	1	0	0	0	0	1	0	1	0	0	0	0	1	4	1	0	9	10	7	1	1
662	41	2	1	8	0	2	3	1	1	0	1	1			1	1	0	1	1	1	1	0	1	1	1	1	0	0	0	0	0	0	0	1	0	0	0	0	0	0	1	4	0	0	7	28	7	1	1
663	31	1	0	9	0		7	0	1	0	0	1			0	0	1	0	1	1	1	1	1	1	1	1	0	0	0	0	0	0	0	0	0	0	0	0	0	1	0		0	0	9	2	5	0	0
664	52	3	0	6	0		1	1	1	0	1	1			1	1	0	0	1	1	1	1	1	1	1	1	1	0	1	0	0	0	0	0	0	0	0	0	0	0	0		0	0	10	2	5	0	0
665	56	3	0	7	0		1	1	1	0	0	1			0	0	0	0	0	1	1	1	1	1	1	1	0	0	0	0	0	0	0	0	0	0	0	0	0	0	0		1	0	10	32	5	0	0
666	69	4	0	11	0	0	9	0	1	0	1	1			1	0	0	0	1	0	1	0	1	1	1	1	1	0	1	0	0	0	0	1	0	1	0	0	0	1	0		0	0	7	4	5	0	0
667	68	4	0	3	0		8	0	1	0	1	1			0	1	0	0	1	1	1	1	1	1	1	1	1	0	1	0	0	0	0	1	0	0	0	0	0	1	1	4	1	0	8	18	7	1	1
668	52	3	0	6	0		8	0	1	0	1	0	0		1	0	0	0	0	1	1	1	1	1	0	1	0	0	1	0	0	0	0	1	0	0	0	0	0	1	0		0	0	9	7	5	0	0
669	42	2	0	8	0		11	0	1	0	1	0	0		0	1	0	0	1	1	1	1	1	1	1	1	0	0	0	0	0	0	0	0	0	0	0	0	0	0	0		0	0	9	5	5	0	0
670	78	5	0	5	0		7	0		0	1	0	0		0	0	0	0	1	1	1	1	1	1	1	1	0	0	1	0	0	0	0	0	0	0	0	0	0	0	1	4	1	0	10	10	7	1	1
671	40	2	1	3	0		2	1		0	1	0	0		0	1	1	1	1	1	1	0	1	1	1	1	0	0	0	0	0	0	0	0	0	0	0	0	0	1	1	4	0	1	-14	25	7	1	1
672	74	5	0	3	0		8	0		0	1	0	0		1	0	0	0	0	0	1	1	1	1	1	1	1	0	1	0	0	0	0	1	0	0	0	0	0	1	1	4	1	0	1	3	7	1	1
673	62	4	0	5	0		11	0	1	0	1	1			0	0	0	1	1	1	1	1	1	1	0	1	1	0	1	0	0	0	0	0	0	0	0	0	0	0	1	4	0	0	7	66	7	1	1
674	69	4	0	6	0		11	0	1	0	1	0	0		1	0	0	0	1	1	1	1	1	1	1	1	1	0	1	0	0	0	0	1	0	0	0	0	0	1	0		0	0	11	7	5	0	0
675	48	2	0	3	0		7	0	1	0	0	0			1	1	0	0	1	1	1	1	1	1	1	1	1	0	1	0	0	0	0	1	0	0	0	0	0	1	1	4	1	0	0	102	7	1	1
676	54	3	0	7	0		8	0	1	0	1	0	0		0	0	0	0	1	1	1	1	1	1	1	1	0	0	1	0	0	0	0	1	0	0	0	0	0	1	1	4	1	0	8	15	7	1	1
677	80	6	0	3	0		1	1		0	0	0	0		1	1	0	0	1	1	1	1	1	1	1	1	0	0	0	0	0	0	0	0	1	0	0	0	0	0	0		1	0	1	1	5	0	0
678	82	6	1	15	0	2	3	1	1	0	1	0	0		1	1	0	1	1	1	1	1	1	1	1	1	0	0	1	0	0	0	0	1	0	0	0	0	0	1	0		0	1		18	5	0	0
679	73	5	0	3	0		11	0		0	1	1			0	1	1	0	1	1	1	1	1	1	1	1	1	0	1	0	0	1	0	0	0	0	0	1	0	1	0		0	0	8	17	5	0	0
680	62	4	0	4	0		7	0	1	0	1	0	0		0	1	0	0	1	1	0	1	1	1	1	1	0	0	1	0	0	0	0	0	0	0	0	0	0	1	0		0	0	7	25	5	0	0
681	75	5	0	1	0		9	0		0	1	0	0		1	1	0	1	1	1	1	0	1	1	1	1	1	0	1	0	0	0	0	1	0	0	0	0	0	0	0		0	0	7	14	5	0	0
682	64	4	0	4	0		8	0	1	0	1	0	0		0	0	1	0	1	1	1	1	1	1	0	1	0	0	0	0	0	0	0	0	0	0	0	0	0	1	0		0	0	4	4	5	0	0
683	56	3	1	3	0		3	1		0	1	1			1	1	0	0	1	1	1	1	1	1	1	1	0	0	1	0	0	0	0	0	0	0	0	0	1	0	0		0	0	12	43	5	0	0
684	70	5	0	9	0	0	7	0	1	0	1	0	0		1	0	0	0	1	1	0	1	1	1	1	1	1	0	1	0	0	0	0	1	0	0	0	0	0	1	0		0	0	7	9	5	0	0
685	72	5	0	5	0		12	0		0	1	0	0		1	0	0	0	1	1	1	1	1	1	1	1	1	0	1	0	0	0	0	1	0	0	0	0	0	1	1	4	0	0	5	50	7	1	1
686	62	4	0	7	0		12	0	1	0	0	0	0		1	1	0	0	1	1	0	1	1	1	0	0	1	0	1	0	0	0	0	1	0	0	0	0	0	0	1	4	1	0	8	23	7	1	1
687	59	3	1	3	0		3	1	1	0	1	1			0	0	0	0	1	1	1	1	1	1	1	1	0	0	0	0	0	0	0	0	0	0	0	0	0	1	1	4	1	0	10	40	7	1	1
688	28	0	0	9	0		11	0	1	0	1	0	0		0	0	0	0	1	1	0	1	1	1	0	1	0	0	0	0	0	0	1	0	0	0	0	0	1	0	0		0	0	6	16	5	0	0
689	67	4	0	15	1		7	0	1	1	1	1			0	0	0	0	1	1	1	1	1	1	1	1	1	0	0	0	0	0	0	1	0	1	0	0	0	1	0		0	0	15	7	5	0	0
690	75	5	0	12	0	0	8	0	1	0	1	1			0	0	1	0	0	1	1	1	1	1	1	1	0	0	0	1	0	0	0	0	0	0	0	0	0	1	1	4	1	0	9	30	7	1	1
691	49	2	0	21	0	0	12	0	1	0	1	1			1	1	0	0	1	1	1	1	1	1	1	1	1	0	0	0	0	0	0	0	0	0	0	0	0	1	0		0	0	20	4	5	0	0
692	57	3	0	4	0		8	0	1	0	0	1			1	0	0	0	1	1	1	1	1	1	0	0	1	0	1	0	0	0	0	1	0	1	0	0	0	1	1	4	0	0	10	16	7	1	1
693	68	4	0	1	0		7	0		0	1	1			1	0	0	1	1	1	1	0	1	1	1	1	0	0	0	0	0	0	0	0	0	0	0	0	0	1	2		0	0	8	2	4	0	0
694	45	2	0	2	0		10	0	1	0	0	1			1	1	1	1	1	1	1	1	1	1	1	1	1	0	0	0	0	0	0	0	0	0	0	0	0	0	2		0	0	9	6	4	0	0
695	57	3	0	7	0		7	0	1	0	1	1			1	1	1	1	1	0	1	1	1	1	1	1	0	0	1	0	0	0	0	1	0	0	0	1	0	0	2		0	0	3	15	4	0	0
696	44	2	1	9	0	2	3	1		0	1	1			0	1	0	0	1	1	1	1	1	1	1	1	1	0	0	0	0	0	0	1	0	0	0	0	0	1	1	4	1	0	9	21	7	1	1
697	71	5	0	21	0		8	0	1	0	1	0	0		0	0	0	0	1	1	1	0	1	1	1	1	0	0	1	0	0	0	0	1	0	0	0	0	0	1	0		0	0	29	6	5	0	0
698	44	2	0	7	0		1	1	1	0	1	0	0		0	0	0	0	0	1	1	1	1	1	1	1	0	0	0	0	0	0	0	0	0	0	0	0	0	0	1	4	0	0	9	9	7	1	1
699	53	3	1	8	0	2	3	1	1	0	1	0	0		1	0	0	0	1	1	1	1	1	1	1	1	0	0	0	0	0	0	0	1	0	0	0	0	0	0	1	4	0	0	7	56	7	1	1
700	46	2	0	9	0		7	0	1	0	0	0			0	0	0	0	1	1	0	1	1	1	1	1	0	0	0	0	0	0	0	0	0	0	0	0	1	0	0		0	0	9	3	5	0	0
701	24	0	0	3	0		10	0	1	0	1	0	0		1	0	0	1	1	1	1	1	1	1	1	1	1	0	0	0	0	0	0	0	0	0	0	0	0	0	2		0	0	2	6	4	0	0
702	72	5	1	4	0		2	1	1	0	1	1			1	1	0	0	1	1	1	1	1	1	1	1	0	0	1	0	0	0	0	0	0	0	0	0	0	1	0		0	0	19	10	5	0	0
703	59	3	0	5	0		11	0	1	0	1	1			0	0	1	0	1	0	1	1	1	1	0	0	0	0	0	0	0	0	0	0	0	0	0	0	1	0	0		0	0	6	8	5	0	0
704	32	1	1	12	0	2	3	1	1	0	1	1			1	1	0	0	1	1	1	1	1	1	1	1	1	0	0	0	0	0	0	0	0	0	0	0	0	1	1	4	0	0	12	74	7	1	1
705	22	0	0	4	0		7	0	1	0	1	1			0	0	0	0	1	1	1	1	1	1	1	1	0	0	0	0	0	0	0	0	0	0	0	0	1	0	0		0	0	12	4	5	0	0
706	42	2	0	8	0		9	0		0	1	1			1	0	0	1	1	1	0	0	1	1	1	1	1	0	1	0	0	0	0	0	0	0	0	0	1	0	1	4	0	0	20	16	7	1	1
707	50	3	0						1	1	1	1			0	1	0	0	1	1	0	1	1	1	1	1	0	0	0	0	0	0	0	0	0	0	0	0	1	1	1	4	0	0	9	18	7	1	1
708	34	1	1	6	0		2	1		0	1	1			0	1	0	0	1	1	1	1	1	1	1	1	1	0	1	0	0	0	0	0	0	0	0	0	1	1	1	4	1	0	14	36	7	1	1
709	65	4	0	4	0		11	0	1	0	1	1			0	0	1	0	1	1	1	1	1	1	1	1	0	0	0	1	0	0	0	0	0	0	0	0	0	0	0		0	0	3	4	5	0	0
710	28	0	0	3	0		12	0	1	0	1	0	0		0	1	0	1	1	1	1	1	1	1	1	1	0	0	0	0	0	0	1	0	1	0	0	0	0	0	1	4	0	0	5	7	7	1	1
711	54	3	1	6	0		3	1		0	1	1			1	1	0	0	1	1	1	1	1	1	1	1	0	0	0	0	0	0	0	0	0	0	0	0	0	0	0		0	0	8	2	5	0	0
712	76	5	0	5	0		10	0	1	0	1	0	0		1	0	0	0	1	1	1	1	1	1	1	1	0	0	1	0	0	0	0	0	0	0	0	0	1	1	0		0	0	5	5	5	0	0
713	23	0	0	4	0		8	0		0	1	0	1	3	0	0	0	1	1	1	1	1	1	1	1	1	0	0	0	0	0	0	0	0	0	0	0	0	0	1	0		0	0	12	3	5	0	0
714	35	1	0	5	0		9	0		0	1	0			1	0	0	0	1	1	1	1	1	1	1	1	0	0	1	0	0	0	0	0	0	0	0	0	1	1	0		0	0	10	5	5	0	0
715	26	0	1	4	0		3	1		0	1	1			1	1	0	0	1	1	1	1	1	1	1	1	1	0	0	0	0	0	0	0	0	0	0	0	1	0	1	4	1	0	6	0	7	1	0
716	62	4	1	4	0		3	1		0	1	0	0		1	1	0	0	1	1	1	1	1	1	1	1	1	0	1	0	0	0	0	0	0	0	0	0	0	0	0		0	0	11	23	5	0	0
717	82	6	0	7	0		7	0	1	0	1	0	0		1	0	0	1	1	1	1	1	1	1	1	1	1	0	1	0	0	0	0	0	0	1	0	0	0	0	0		1	0	10	8	5	0	0
718	72	5	1	8	0		3	1		0	1	0	0		1	0	0	0	1	1	1	1	1	1	1	1	0	0	1	0	0	0	0	0	0	0	0	0	0	0	0		0	0	10	42	5	0	0
719	80	6	0						1	1	1	0	0		1	1	0	0	1	1	0	1	1	1	1	1	1	0	0	0	0	0	0	0	1	0	0	0	0	0	0		0	0	8	10	5	0	0
720	65	4	0	4	0		7	0	1	0	1	0	0		0	0	0	0	1	1	1	1	1	1	1	1	1	0	0	0	0	0	0	0	0	0	0	0	1	1	1	4	0	0	11	10	7	1	1
721	51	3	1	2	0		2	1		0	0	0	0		1	0	0	0	1	1	1	1	1	1	1	1	1	0	0	0	0	0	0	0	0	0	0	0	0	0	0		0	0	5	5	5	0	0
722	65	4	0	8	0		1	1		0	1	1			1	1	1	1	1	1	1	1	1	1	1	1	1	0	1	0	0	0	0	1	0	0	0	0	0	0	1	4	1	0	7	37	7	1	1
723	77	5	0	9	0		10	0	1	0	0	1			1	0	1	0	1	1	0	1	1	1	1	1	0	0	0	0	0	0	0	0	0	0	0	0	0	1	0		0	0	11	13	5	0	0
724	83	6	1	9	0		3	1		0	1	1			1	1	1	0	1	1	1	1	1	1	1	1	0	0	1	0	0	0	0	0	0	0	0	0	0	1	0		0	0	15	11	5	0	0
725	44	2	0	1	0	0	12	0		0	1	1			1	1	0	0	1	1	1	0	1	1	1	1	0	0	0	0	0	1	0	0	0	0	0	0	0	1	0		1	1	-19	26	5	0	0
726	44	2	0	25	0	0	12	0		0	1	1			0	1	1	0	1	1	1	1	1	1	1	1	1	0	0	0	0	1	0	0	0	0	0	0	0	0	0		1	1	-19	26	5	0	0
727	51	3	1	5	0		2	1	1	0	0	1			0	0	0	0	1	1	1	1	1	1	1	1	0	0	1	0	0	0	0	0	0	0	0	0	1	0	0		0	0	7	1	5	0	0
728	61	4	0	7	0		2	1	1	0	1	1			1	0	0	0	0	1	1	1	1	1	1	1	0	0	1	0	0	0	0	0	0	0	0	0	0	1	0		0	0	10	4	5	0	0
729	51	3	0	2	0		10	0	1	0	1	1			1	1	1	0	1	1	1	1	1	1	1	1	1	0	0	0	0	0	0	0	0	0	0	0	1	1	0		0	0	13	3	5	0	0
730	54	3	0	4	0		9	0		0	1	1			0	1	0	0	1	1	0	1	1	1	1	1	0	0	0	0	0	0	0	0	0	0	0	0	0	1	0		0	0	10	3	5	0	0
731	40	2	0	4	0		12	0	1	0	1	1			1	1	1	0	1	1	0	1	0	1	1	1	1	0	0	0	0	0	0	0	0	0	0	0	0	1	0		0	0	2	13	5	0	0
732	85	6	0	9	0		7	0	1	0	1	1			0	0	0	0	1	1	0	1	1	1	1	1	0	0	1	0	0	0	0	1	0	0	0	0	0	1	0		0	0	12	3	5	0	0
733	61	4	0	3	1		12	0	0	1	1	1			1	0	0	0	1	1	1	1	1	1	1	1	0	0	0	1	0	0	0	0	0	0	1	0	0	0	1	4	0	0	3	14	7	1	1
734	78	5	0	30	0	1	12	0		0	0	1			1	1	0	0	1	1	1	1	1	1	1	1	1	0	1	0	0	0	0	0	0	0	1	0	0	0	0		0	0	30	16	5	0	0
735	52	3	1	5	0		3	1	1	0	1	1			0	0	0	0	1	1	1	1	1	1	1	1	1	0	0	0	0	0	0	1	0	0	0	0	0	1	0		0	0	7	1	5	0	0
736	72	5	0	6	0		11	0	1	0	1	1			0	1	0	0	1	1	1	1	1	1	1	1	0	0	1	0	0	0	0	0	1	0	0	0	0	0	1	4	1	0	11	10	7	1	1
737	67	4	0	2	0		1	1		0	1	1			1	1	0	0	1	1	1	1	1	1	1	1	1	0	0	0	0	0	0	1	0	0	0	0	0	1	1	4	1	0	6	14	7	1	1
738	59	3	0	5	0		8	0	1	0	0	1			0	0	0	1	1	1	0	1	1	1	1	1	0	0	1	0	0	0	1	0	0	0	0	0	0	0	0		0	0	5	8	5	0	0
739	72	5	0	11	0	0	8	0		0	1	1			0	0	0	0	1	1	1	1	1	1	1	1	1	0	0	0	0	0	0	0	0	0	0	1	0	1	1	4	1	0	8	20	7	1	1
740	74	5	0	32	0	0	10	0	1	0	1	1			1	0	0	1	1	1	1	1	1	1	1	1	1	0	1	0	0	0	0	0	0	0	0	0	0	0	1	4	1	1		10	7	1	1
741	74	5	0	1	0	1	1	1	1	0	0	1			1	1	0	0	1	1	1	1	1	1	1	1	1	0	1	0	0	0	0	0	0	0	0	0	0	0	1	4	1	0	0	8	7	1	1
742	18	0	1	10	0		3	1		0	1	1			0	0	0	0	1	1	1	1	1	1	1	1	0	0	0	0	0	0	0	0	0	0	0	0	1	0	0		0	0	10	4	5	0	0
743	73	5	0	4	0		9	0		0	1	1			0	0	0	0	1	1	1	1	1	1	1	1	1	0	0	0	0	0	0	0	0	0	0	0	0	0	1	4	0	0	5	29	7	1	1
744	52	3	0	7	0		1	1		0	1	1			0	0	0	0	1	1	1	1	1	1	1	1	0	0	0	0	0	0	0	0	0	0	0	0	0	0	1	4	1	0	5	30	7	1	1
745	67	4	0	8	0	0	7	0	1	0	1	1			1	1	0	0	1	1	1	1	1	1	1	1	1	0	1	0	0	0	0	1	0	0	0	0	0	1	1	4	0	0	6	10	7	1	1
746	73	5	1	4	0		3	1		0	1	1			0	0	0	0	1	1	0	1	1	1	1	1	0	0	0	0	0	0	0	0	0	1	0	0	0	1	0		0	0	9	5	5	0	0
747	64	4	0	7	0		9	0		0	1	1			1	1	0	0	1	1	0	0	1	1	0	1	0	0	1	0	0	0	0	1	0	0	0	0	0	0	0		0	0	8	5	5	0	0
748	64	4	0	4	0	0	7	0		0	0	1			1	1	0	0	1	1	0	1	1	1	1	1	0	0	1	0	0	0	0	0	0	0	0	0	1	0	1	4	1	0	2	17	7	1	1
749	70	5	0	7	0		2	1	1	0	1	1			1	0	0	0	1	1	1	1	1	1	0	0	0	0	1	0	0	0	0	0	0	1	0	0	0	0	0		0	0	8	11	5	0	0
750	56	3	0	6	0		11	0	1	0	1	1			0	0	0	0	1	1	0	1	1	1	1	1	1	0	1	0	0	0	0	1	0	0	0	0	0	0	0		0	0	7	4	5	0	0
751	60	4	0	14	0		7	0	1	0	1	1			1	0	0	0	1	1	1	1	1	1	1	1	1	0	0	0	0	0	0	0	0	1	0	0	0	0	1	4	0	0	24	64	7	1	1
752	58	3	0	8	0	0	9	0		0	1	1			0	0	0	0	1	1	1	0	1	1	1	1	1	0	1	0	0	0	0	1	0	0	0	0	0	1	1	4	0	0	7	66	7	1	1
753	74	5	0	12	0	0	9	0	1	0	1	1			1	0	1	1	1	1	0	1	1	1	1	1	1	0	0	0	0	0	0	0	0	0	0	0	0	1	1	4	1	0	9	2	7	1	1
754	68	4	0	4	0		11	0	1	0	0	1			1	0	0	0	1	1	1	1	1	1	1	1	0	0	1	0	0	0	0	0	0	0	0	0	0	0	1	4	0	0	12	6	7	1	1
755	83	6	0	21	0	0	11	0	1	0	1	1			1	0	0	0	1	1	1	1	1	1	1	1	1	0	1	0	0	0	1	0	0	0	0	0	0	0	1	4	1	1		22	7	1	1
756	57	3	0	7	0		11	0	1	0	1	1			0	0	0	0	0	1	1	1	1	1	1	1	0	0	0	0	0	0	0	0	0	0	0	0	0	0	1	4	0	0	7	17	7	1	1
757	46	2	1	2	0		3	1	1	0	1	0	0		1	0	1	1	1	1	1	0	1	1	1	1	0	0	0	0	0	0	0	0	0	0	0	0	0	0	0		0	0	8	2	5	0	0
758	44	2	0	4	0		9	0		0	1	1			1	0	0	0	0	1	1	1	1	1	0	0	0	0	1	0	0	0	0	0	0	0	0	0	0	1	0		0	0	13	2	5	0	0
759	82	6	0	5	0	0	7	0		0	1	1			0	1	0	0	1	1	0	1	1	1	1	1	1	0	1	0	0	0	0	0	0	1	0	0	0	1	1	4	1	0	3	12	7	1	1
760	60	4	0	6	0		1	1	1	0	1	1			1	0	0	0	1	1	0	1	1	1	0	1	1	0	0	0	0	0	0	0	0	0	0	0	0	0	0		0	0	18	7	5	0	0
761	43	2	0	0	0		7	0	1	0		0			0	1	1	0	0	1	1	0	1	1	1	1	0	0	0	0	0	0	0	1	0	0	0	0	0	1	1	4	0	0	6	7	7	1	1
762	45	2	0	8	0	1	8	0	1	0	1	1			1	1	0	1	1	1	1	0	0	1	1	1	1	0	0	0	0	0	0	0	0	0	0	0	0	1	2		0	0	3	4	4	0	0
763	45	2	0	72	0	1	1	1		0	1	1			0	1	1	0	1	1	0	0	1	1	1	1	1	0	0	0	0	0	0	0	0	0	1	0	0	0	1	4	0	0	0	13	7	1	1
764	46	2	0	7	0	1	1	1		0	1	1			0	0	0	0	1	1	1	1	0	1	1	1	0	0	0	0	0	0	0	0	0	0	1	0	0	0	1	4	0	0	7	11	7	1	1
765	73	5	1	10	0	2	3	1		0	1	1			1	0	0	0	1	1	1	1	1	1	1	1	0	0	1	0	0	0	0	0	0	0	0	0	0	0	0		1	0	9	18	5	0	0
766	28	0	0	3	0		12	0		0	1	1			0	0	0	0	1	1	0	1	1	1	0	1	1	0	0	0	0	0	0	0	0	0	0	0	1	0	0		0	0	7	5	5	0	0
767	30	1	0	5	0		12	0		0	1	1			0	1	0	0	0	1	1	1	1	1	0	0	0	0	1	0	0	0	0	0	0	0	0	0	1	0	1	4	0	0	10	9	7	1	1
768	67	4	0	9	0		11	0	1	0	1	1			1	0	0	0	1	1	0	1	1	1	1	1	0	0	1	0	0	0	0	0	0	0	0	0	1	0	0		0	0	13	6	5	0	0
769	62	4	0	29	0		11	0	1	0	1	1			0	0	0	0	1	1	0	1	1	1	1	1	1	0	0	0	0	0	0	1	0	0	0	0	0	0	0	1	0	0	9	4	5	0	1
770	59	3	0	4	0	0	7	0		0	1	1			0	1	0	0	1	1	1	1	1	1	1	1	0	0	0	0	0	0	0	0	0	0	0	0	0	0	1	4	1	0	4	14	7	1	1
771	76	5	1	6	0		3	1	1	0	0	1			1	0	1	0	1	1	1	1	1	1	1	1	0	0	1	0	0	0	0	1	0	0	0	0	0	0	1	4	1	0	8	28	7	1	1
772	62	4	1	7	0		2	1	1	0	1	1			1	1	0	0	1	1	1	1	1	1	1	1	1	0	1	0	0	0	0	1	0	0	0	0	0	0	0		0	0	9	2	5	0	0
773	75	5	0	6	0		7	0	1	0	1	1			0	0	0	0	1	1	1	1	1	1	1	1	0	0	1	0	0	0	0	0	0	0	0	0	0	1	0		0	0	8	16	5	0	0
774	66	4	0	2	0		9	0		0	1	1			1	1	0	0	1	1	1	1	1	1	0	1	0	0	0	0	0	0	0	1	0	0	0	0	0	0	0		0	0	6	7	5	0	0
775	67	4	0	3	0		11	0		0	1	1			1	1	0	0	1	1	1	1	1	1	1	1	0	0	0	0	0	0	0	0	0	1	0	0	0	0	1	4	0	0	28	18	7	1	1
776	54	3	0	3	0	0	1	1	1	0	1	1			0	0	0	0	1	1	1	1	1	1	1	1	1	0	1	0	0	0	0	1	0	0	0	1	0	0	0		0	0	6	7	5	0	0
777	79	5	0	21	0	1	12	0	1	0	1	1			0	1	0	0	1	1	0	0	1	1	1	1	1	0	1	0	0	0	0	0	0	0	0	0	0	1	1	4	0	0	17	7	7	1	1
778	66	4	0	11	0		11	0		0	1	1			1	1	0	0	1	1	1	1	1	1	1	1	0	0	1	0	0	0	0	0	0	0	0	0	0	0	0		0	0	14	3	5	0	0
779	64	4	0	10	0		2	1	1	0	1	1			0	0	1	0	1	1	1	1	1	1	0	0	0	0	1	0	0	0	0	1	0	1	0	0	0	0	0		0	0	8	7	5	0	0
780	68	4	0	6	0		2	1	1	0	1	1			1	1	0	0	1	1	1	1	1	1	1	1	0	0	1	0	0	0	0	1	0	0	0	0	0	1	1	4	0	0	19	29	7	1	1
781	68	4	0	1	0		7	0	1	0	0	1			0	0	0	0	0	1	1	1	1	1	1	1	0	0	1	0	0	0	0	1	0	0	0	0	0	1	1	4	1	0	5	9	7	1	1
782	52	3	1	5	0		3	1		0	1	1			0	1	1	0	1	1	1	1	1	1	1	1	0	0	0	0	0	0	0	1	0	0	0	0	0	0	0		0	0	8	10	5	0	0
783	81	6	0	6	0	2	2	1	1	0	1	1			0	1	0	0	1	1	1	1	1	1	1	1	1	0	0	0	0	1	0	0	0	0	0	0	0	1	0		0	0	6	25	5	0	0
784	37	1	0	4	0		11	0	1	0	1	1			0	1	0	0	1	1	1	1	1	1	1	1	0	0	0	0	0	0	0	0	0	0	0	0	0	0	0		0	0	9	5	5	0	0
785	66	4	0	2	0		12	0	1	0	1	1			0	0	1	0	1	1	1	1	1	1	0	0	1	0	1	0	0	0	0	0	0	0	0	0	0	0	0		0	0	11	0	5	0	0
786	53	3	0	5	0		8	0	1	0	1	1			1	1	0	0	1	1	1	1	1	1	1	1	1	0	0	0	0	0	0	0	0	0	0	0	0	1	0		0	0	8	24	5	0	0
787	59	3	0	4	0		8	0		0	1	1			1	0	0	1	1	1	1	1	1	1	1	1	1	0	1	0	0	0	0	0	0	0	0	0	0	1	1	4	1	0	6	13	7	1	1
788	51	3	0	5	1		8	0		1	1	1			0	1	0	0	1	0	0	1	1	1	1	1	1	0	0	0	0	0	0	0	1	0	0	0	0	1	1	4	0	0	3	8	7	1	1
789	53	3	0	3	0		1	1		0	1	1			0	0	0	0	0	1	1	1	1	1	0	0	0	0	0	0	0	0	0	0	0	0	0	0	0	1	0		0	0	11	4	5	0	0
790	56	3	0	0	0	1	12	0		0	1	1			1	1	0	0	1	1	1	1	1	1	1	1	1	0	0	0	0	0	0	0	0	0	0	0	0	0	1	4	1	1		22	7	1	1
791	67	4	0	8	0		8	0		0	1	1			1	1	0	0	1	0	1	1	1	1	1	1	1	0	1	0	0	0	0	0	0	0	0	0	0	1	1	4	1	0	16	0	7	1	1
792	76	5	0	9	0		9	0		0	1	1			1	1	1	0	0	1	1	1	1	1	1	1	1	0	0	0	0	0	0	0	0	0	0	0	0	0	0		0	0	7	3	5	0	0
793	70	5	0	6	0		11	0	1	0	1	1			1	0	0	0	1	1	1	1	1	1	1	1	0	0	1	0	0	0	0	0	0	0	0	0	0	1	0		0	0	13	10	5	0	0
794	51	3	0	4	0		7	0	1	0	0	1			1	0	0	1	1	0	0	1	1	1	1	1	0	0	1	0	0	0	0	1	0	0	0	0	0	1	0		0	0	7	6	5	0	0
795	79	5	0	2	0	2	2	1	1	0	1	1			1	1	0	0	1	1	1	1	1	1	1	1	0	0	1	0	0	0	0	0	0	0	0	0	0	1	1	4	1	1	-32	51	7	1	1
796	80	6	1	8	0	2	3	1		0	1	1			1	1	0	0	1	1	0	1	1	1	1	1	0	0	0	0	0	0	0	0	0	0	0	0	0	0	0		0	0	8	2	5	0	0
797	46	2	0	2	0		7	0	1	0	1	1			0	0	0	0	1	1	1	1	1	1	1	1	1	0	0	0	0	0	0	0	0	1	0	0	0	1	1	4	0	0	7	29	7	1	1
798	63	4	0	2	0		8	0	1	0	1	1			0	0	0	0	0	1	1	1	1	1	1	1	0	0	0	0	0	0	0	0	0	0	0	0	0	1	0		0	0	12	4	5	0	0
799	45	2	1	8	0		2	1		0	1	1			1	0	0	0	1	1	1	1	1	1	1	1	1	0	0	0	0	0	0	0	0	0	0	0	0	0	1	4	1	0	14	10	7	1	1
800	59	3	0	5	0		11	0	1	0	1	1			0	1	0	0	1	1	1	1	1	1	1	1	1	0	1	0	0	1	0	1	0	0	0	0	0	1	0		0	0	9	7	5	0	0
801	56	3	1	5	0		2	1		0	1	1			0	1	0	0	1	1	0	1	1	1	1	1	1	0	0	0	0	0	0	0	0	0	0	0	0	1	0		0	0	14	6	5	0	0
802	52	3	0	7	0		7	0	1	0	1	1			0	1	0	1	1	1	0	1	1	1	1	1	0	0	1	0	0	0	0	1	0	0	0	0	0	0	0		0	0	16	2	5	0	0
803	66	4	0	11	0		12	0	1	0	1	1			0	1	0	0	1	1	0	1	1	1	1	1	0	0	1	0	0	0	0	1	0	0	0	0	1	0	0		0	0	13	5	5	0	0
804	63	4	0	5	0		2	1		0	1	1			0	1	0	0	1	1	1	1	1	1	1	1	1	0	1	0	0	0	0	0	0	0	0	0	0	1	0		0	0	17	11	5	0	0
805	67	4	0	5	0		11	0	1	0	1	1			0	0	0	0	1	1	0	1	1	1	1	1	0	0	1	0	0	0	0	0	0	1	0	0	1	1	0		0	0	5	9	5	0	0
806	56	3	0	6	0		12	0		0	1	1			1	1	0	0	1	1	1	1	1	1	1	1	1	0	0	0	0	0	0	0	0	0	0	0	0	0	1	4	1	0	8	0	7	1	1
807	75	5	0	11	0		11	0		0	0	1			1	1	0	0	1	1	1	1	1	1	1	1	1	0	0	0	0	0	0	0	0	0	0	0	0	0	1	4	1	0	11	10	7	1	1
808	52	3	0	5	0		11	0		0	1	1			0	0	0	1	1	1	1	1	1	1	1	1	1	0	0	0	0	0	0	0	0	0	0	0	0	0	1	4	1	0	12	24	7	1	1
809	77	5	0	2	0		12	0		0	1	1			1	0	0	0	1	1	1	1	1	1	1	1	1	0	0	0	0	0	0	0	0	0	0	0	0	0	0		0	0	2	8	5	0	0
810	44	2	0						1	1	1	1			0	0	0	1	1	1	1	1	1	1	1	1	0	0	0	0	0	0	0	0	0	0	0	0	0	0	0		0	0	11	5	5	0	0
811	62	4	0	12	0		12	0		0	1	1			1	0	1	0	1	1	1	1	1	1	1	1	0	0	1	0	0	0	0	0	0	0	0	0	0	0	0		0	0	16	2	5	0	0
812	84	6	0	4	0		8	0	1	0	1	1			1	0	0	1	0	1	1	1	1	1	1	1	1	0	1	0	0	0	0	0	0	0	0	0	0	1	1	4	0	0	5	27	7	1	1
813	49	2	0	5	0		9	0		0	1	1			0	1	0	0	1	1	0	1	1	0	0	0	0	0	1	0	0	0	0	0	0	0	0	0	1	1	0		0	0	13	4	5	0	0
814	57	3	0	8	0		11	0		0	1	1			0	1	0	0	1	1	1	1	1	1	0	1	0	0	0	0	0	0	0	0	0	0	0	0	0	0	1	4	0	0	7	27	7	1	1
815	70	5	0	5	0		12	0		0	1	1			1	1	0	0	1	1	1	1	1	1	1	1	1	0	0	0	0	0	0	0	0	0	0	0	0	0	1	4	0	0	4	16	7	1	1
816	56	3	1	12	0		3	1		0	1	1			1	1	0	0	1	1	1	1	1	1	1	1	0	0	1	0	0	0	0	0	0	0	0	0	1	0	0		0	0	15	5	5	0	0
817	60	4	0	9	0		8	0	1	0	1	1			1	1	1	0	1	1	1	1	1	1	1	1	1	0	0	0	0	0	0	0	0	0	0	0	0	1	2		0	0	4	6	4	0	0
818	56	3	0	2	0		10	0		0	1	1			1	1	0	1	1	1	1	0	0	1	1	1	0	0	0	0	0	1	0	0	0	0	0	0	0	1	0		0	0	3	6	5	0	0
819	42	2	0	5	0		7	0	1	0	1	1			0	0	0	0	1	1	1	1	1	1	1	1	1	0	0	0	0	0	0	0	0	0	0	0	0	0	0		0	0	8	3	5	0	0
820	66	4	0	9	0	0	7	0	1	0		1			1	1	0	1	1	1	1	1	1	1	1	1	0	0	0	0	0	0	0	0	0	0	1	0	0	1	1	4	0	0	6	7	7	1	1
821	75	5	1	0	0		3	1		0	1	1			1	1	0	0	1	1	1	0	1	1	1	1	0	0	1	0	0	0	0	1	0	0	0	0	0	0	0		0	0	0	12	5	0	0
822	63	4	0	11	0		7	0	1	0	1	1			1	0	0	1	1	1	1	0	1	1	1	1	0	0	0	0	0	0	0	0	0	0	0	0	0	1	2		0	0	8	5	4	0	0
823	85	6	0	9	0	0	11	0	1	0	1	1			1	0	0	0	1	1	1	1	1	1	1	0	1	0	1	0	0	0	0	0	0	0	0	0	0	1	1	4	1	0	5	12	7	1	1
824	73	5	0							1	1	1			1	0	0	0	1	1	1	1	1	1	1	1	0	0	0	0	0	0	0	0	0	0	0	0	0	1	1	4	1	0	8	23	7	1	1
825	85	6	0	3	1		12	0	1	1	1	0	0		1	1	0	0	1	1	1	1	1	1	1	1	1	0	1	0	0	0	0	1	0	0	0	0	0	1	1	4	0	0	0	13	7	1	1
826	91	6	1	3	0		3	1		0	1	0	0		1	1	0	0	1	1	1	1	1	1	1	1	0	0	1	0	0	1	0	0	0	0	0	1	0	1	0		1	0	1	8	5	0	0
827	42	2	0	5	0		8	0	1	0	1	0	0		0	1	0	1	1	1	1	1	1	1	1	0	0	0	0	0	0	0	0	0	0	0	0	0	1	1	1	4	0	0	4	4	7	1	1
828	54	3	0	4	0		9	0		0	0	1			1	1	0	0	1	1	1	1	1	1	1	1	1	0	1	0	0	0	0	0	0	0	0	0	0	1	0		0	0	9	4	5	0	0
829	55	3	0	6	0		8	0	1	0	1	1			0	1	0	0	1	1	1	1	1	1	1	1	1	0	1	0	0	0	0	1	0	0	0	0	0	0	1	4	1	0	3	44	7	1	1
830	52	3	1	4	0		2	1		0	1	0	0		0	0	0	0	1	1	1	1	1	1	0	1	0	0	1	1	0	0	0	0	0	0	0	0	0	1	0		0	0	15	3	5	0	0
831	28	0	0	0	0		12	0	1	0	1	0	0		1	1	0	0	1	1	1	1	1	1	1	1	1	0	0	0	0	0	0	0	0	0	0	0	0	1	1	4	1	0	0	1	7	1	1
832	55	3	0	5	0		10	0	1	0	1	0	0		1	0	0	1	1	1	1	1	1	1	1	1	1	0	1	0	0	0	0	1	0	1	0	0	0	0	0		0	0	4	13	5	0	0
833	45	2	0	3	0		1	1		0	1	1			1	0	1	0	1	1	1	1	1	1	1	1	0	0	1	0	0	0	0	0	0	0	0	0	0	0	0		0	0	9	7	5	0	0
834	50	3	0	6	0		8	0	1	0	1	1			0	1	0	0	1	0	1	1	1	1	1	1	0	0	0	0	0	0	0	0	0	0	0	0	0	0	1	4	1	0	6	40	7	1	1
835	85	6	0	7	0		11	0	1	0	1	1			0	0	1	0	1	1	0	1	1	1	1	1	0	0	1	0	0	0	0	0	1	0	0	0	0	1	0		0	0	16	3	5	0	0
836	78	5	0	5	0		10	0	1	0	1	1			0	1	0	0	1	1	1	1	1	1	1	1	0	0	0	0	0	0	0	0	0	1	0	0	0	1	0		0	0	3	5	5	0	0
837	71	5	0	40	0	0	8	0	1	0	1	1			1	1	0	0	1	1	1	0	1	1	1	1	1	0	1	0	0	0	0	0	0	0	0	0	0	1	1	4	1	0	21	21	7	1	1
838	34	1	0	5	0		1	1		0	1	0	0		0	0	0	1	1	1	1	1	1	1	1	0	0	0	0	0	0	0	0	0	0	0	0	0	0	0	0		0	0	10	1	5	0	0
839	77	5	0	2	0		8	0	1	0	1	0	0		1	1	1	0	1	1	1	1	1	1	1	1	1	0	1	0	0	0	0	0	0	0	0	0	0	0	0		0	0	10	3	5	0	0
840	65	4	0	7	0	0	8	0	1	0	1	0	0		0	1	0	0	1	1	1	1	1	1	1	1	0	0	1	0	0	0	0	1	0	1	0	0	1	1	1	4	1	0	4	9	7	1	1
841	30	1	0	10	1		7	0	1	1	1	0			1	0	0	1	0	1	0	1	1	1	1	1	0	0	0	0	0	0	0	0	0	0	0	0	0	0	2		0	0	7	3	4	0	0
842	35	1	0	9	0	2	2	1	1	0	1	0	0		0	1	0	0	1	1	1	1	1	1	1	1	0	0	0	0	0	0	0	0	0	1	1	0	0	0	0		0	0	8	12	5	0	0
843	35	1	0	19	0	2	1	1		0	1	0			0	0	0	0	1	1	0	1	1	1	1	1	0	0	1	0	0	0	0	0	0	0	1	0	0	0	0		0	0	19	6	5	0	0
844	60	4	0	7	0		7	0		0	1	1			0	0	0	0	1	0	1	1	1	1	1	1	0	0	0	0	0	0	0	0	0	0	0	0	0	0	0		0	0	3	7	5	0	0
845	50	3	0	2	0		11	0	1	0	1	1			0	1	0	0	1	1	1	1	1	1	1	1	1	0	0	0	0	0	0	0	0	0	0	0	1	0	1	4	0	0	4	10	7	1	1
846	63	4	0	39	0		8	0		0	1	1			1	1	0	0	1	1	1	1	1	1	1	1	1	0	0	0	0	0	0	0	0	0	0	0	0	1	0		0	0	38	4	5	0	1
847	84	6	0	4	0	0	9	0		0	1	1			0	1	0	0	1	1	0	1	1	1	1	1	0	0	1	0	0	0	0	1	0	0	0	0	0	1	1	4	1	0	2	4	7	1	1
848	57	3	0	2	0		9	0	1	0	0	1			0	0	0	0	1	1	1	1	1	1	1	1	0	0	0	0	0	0	0	0	0	0	0	0	0	0	0		0	0	4	9	5	0	0
849	66	4	0	9	0		8	0	1	0	1	0	0		0	0	0	1	1	1	1	1	1	1	1	1	1	0	1	0	0	0	0	0	0	0	0	0	0	0	2		0	0	14	1	4	0	0
850	59	3	0	5	0	0	7	0	1	0	1	0	0		1	1	1	0	1	0	1	1	1	1	1	1	1	0	0	0	0	0	0	0	1	0	0	0	0	1	1	4	0	0	1	94	7	1	1
851	63	4	0	8	0	0	9	0		0	0	1			0	0	0	1	1	1	1	1	1	1	1	1	1	0	0	0	0	0	0	0	0	0	0	0	1	1	1	4	1	0	4	13	7	1	1
852	74	5	0	2	0		9	0		0	1	0	0		0	0	0	0	1	1	1	1	1	1	1	1	1	0	1	0	0	0	0	0	0	0	0	0	1	0	1	4	0	0	5	20	7	1	1
853	66	4	0	5	0		7	0		0	1	0	0		0	0	0	1	1	1	1	1	1	1	1	1	0	0	0	0	0	0	0	0	0	0	0	0	0	1	0		0	0	12	3	5	0	0
854	36	1	1	6	0		3	1		0	1	0	0		1	1	0	0	1	1	1	1	1	1	1	1	1	0	0	1	0	0	0	0	0	0	0	0	0	0	0		0	0	9	4	5	0	0
855	22	0	0	5	0		8	0	1	0	1	0	0		0	0	0	0	1	1	1	1	1	1	1	1	0	1	0	0	0	0	0	0	0	0	0	0	0	1	2		0	0	7	5	4	0	0
856	52	3	0	4	0		10	0	1	0	1	0	0		1	0	0	1	1	1	1	1	1	1	1	1	1	0	0	0	0	0	0	0	0	0	0	0	0	1	0		0	0	6	9	5	0	0
857	42	2	0	12	0		11	0	1	0	1	0	0		1	1	0	0	1	1	1	1	1	1	1	1	0	0	1	0	0	0	0	0	0	1	0	0	1	0	1	4	0	0	10	66	7	1	1
858	38	1	1	8	0		3	1		0	0	0	0		0	0	0	0	1	1	1	1	1	1	1	1	0	0	1	0	0	0	1	1	0	0	0	0	0	1	1	4	0	0	10	71	7	1	1
859	29	0	1	2	0	2	3	1	1	0	1	0	0		1	0	0	0	0	1	1	1	1	1	1	1	0	0	0	0	0	0	0	0	0	0	1	0	0	0	0		1	0	6	15	5	0	0
860	32	1	1	3	0		2	1	1	0	0	1			1	0	0	0	1	1	1	1	1	1	1	1	0	0	0	0	0	0	0	0	0	0	0	0	1	0	0		0	0	13	2	5	0	0
861	28	0	0	3	0		12	0	1	0	0	1			0	0	0	1	1	1	0	1	1	1	1	1	0	0	0	0	0	0	0	0	0	0	0	0	0	0	1	4	0	0	7	13	7	1	1
862	43	2	0	3	0		10	0		0	1	0	0		1	0	0	0	1	1	1	1	1	1	1	1	1	0	0	0	0	0	0	0	0	0	0	0	0	0	0		0	0	11	1	5	0	0
863	58	3	0	6	0	0	2	1		0	1	1			0	0	0	0	1	1	1	1	1	1	1	1	0	0	1	0	0	0	0	1	0	0	0	0	0	0	1	4	1	0	5	21	7	1	1
864	80	6	0	7	1		11	0		1	1	0	0		1	0	0	1	1	1	1	1	1	1	1	1	1	0	1	0	0	0	0	0	0	0	0	1	0	0	0		0	0	6	1	5	0	0
865	67	4	0	2	0		1	1	1	0	1	0	0		0	0	0	0	1	1	1	1	1	1	1	1	1	0	1	0	0	0	0	0	0	0	0	0	0	1	0		0	0	11	7	5	0	0
866	60	4	0	2	0		8	0	1	0	1	0	0		0	1	0	0	1	1	0	1	1	1	1	0	0	0	0	0	0	0	0	0	0	0	0	0	0	1	2		0	0	7	1	4	0	0
867	67	4	0	5	0		1	1		0	1	0	0		1	1	1	0	1	1	0	1	1	1	1	1	0	0	0	0	0	0	0	0	0	0	0	0	0	1	0		0	0	15	1	5	0	0
868	54	3	1	5	0		3	1		0	1	1			1	1	0	0	1	1	1	1	1	1	1	1	1	0	0	0	0	0	0	1	0	0	0	0	0	0	1	4	0	0	9	5	7	1	1
869	74	5	1	13	0	2	3	1	1	0	1	1			1	1	1	0	1	1	1	1	1	1	1	1	0	0	1	1	0	0	0	0	0	0	0	1	0	1	0		1	1		20	5	0	0
870	62	4	0	4	0	0	8	0		0	1	1			1	1	0	0	1	1	1	1	1	1	1	1	1	0	0	0	0	1	0	0	0	0	0	0	0	0	1	4	1	1	-11	18	7	1	1
871	69	4	0	16	0		12	0		0	1	1			1	0	0	0	1	1	1	1	1	1	1	1	1	0	1	0	0	0	0	1	0	0	0	1	0	1	0		0	0	13	4	5	0	0
872	76	5	0	21	0	0	11	0	1	0	1	1			0	0	1	0	1	1	1	1	1	1	1	1	1	0	1	0	0	0	0	0	0	0	0	0	0	1	1	4	1	1		37	7	1	1
873	38	1	0	2	0		7	0	1	0	1	1			1	1	0	1	1	1	1	1	1	1	1	1	0	0	1	0	0	0	0	0	0	0	0	0	0	0	0		0	0	10	2	5	0	0
874	32	1	1	9	0		3	1		0	1	1			1	0	0	0	1	1	1	1	1	1	1	1	0	0	0	0	0	0	0	0	0	0	0	0	0	1	0		0	0	7	7	5	0	0
875	37	1	1	3	0		2	1		0	1	1			1	1	0	0	1	0	1	1	1	1	1	1	1	0	0	0	0	0	1	0	0	1	0	0	1	0	1	4	0	0	2	6	7	1	1
876	46	2	0	5	0		11	0		0	1	1			1	1	0	0	1	1	1	1	1	1	1	1	1	0	0	0	0	0	0	0	0	0	0	0	0	0	1	4	0	0	9	15	7	1	1
877	39	1	1	19	0		3	1	1	0	1	1			1	1	0	0	1	1	1	1	1	1	1	1	0	0	0	0	0	0	0	0	0	0	0	0	1	0	1	4	0	0	19	25	7	1	1
878	31	1	0	6	0		7	0		0	1	0	1	2	0	0	1	0	1	0	0	1	1	1	1	1	0	0	0	0	0	0	0	1	0	0	0	0	0	1	2		0	0	8	3	4	0	0
879	55	3	1	6	0		3	1		0	1	0	0		1	1	0	0	1	1	1	1	1	1	1	1	1	0	0	0	0	0	0	1	0	0	0	0	0	1	0		0	0	19	5	5	0	0
880	46	2	0	1	0		12	0		0	1	0	0		1	0	0	0	1	1	1	1	1	1	1	1	1	0	1	0	0	0	0	0	0	0	0	0	0	0	0		0	0	11	3	5	0	0
881	50	3	0	4	0		12	0		0	1	0	0		1	1	0	0	1	1	1	1	1	1	1	1	0	0	1	0	0	0	0	0	0	0	0	0	0	0	0		0	0	10	5	5	0	0
882	58	3	0	6	0		1	1	1	0	1	1			1	1	0	0	1	1	1	1	1	1	1	1	0	0	0	0	0	0	0	0	0	0	0	0	0	1	0		0	0	8	6	5	0	0
883	61	4	0	2	0		9	0		0	1	1			0	0	0	0	1	0	1	1	1	1	1	1	0	0	0	0	0	0	0	0	0	0	0	0	1	1	1	4	1	0	7	3	7	1	1
884	23	0	0	10	0	0	9	0		0	1	1			0	0	0	0	1	0	1	1	1	1	1	1	1	0	0	0	0	0	0	0	0	0	0	0	0	0	1	4	0	0	7	10	7	1	1
885	77	5	0	15	0	1	11	0	1	0	1	0	0		1	1	0	0	1	1	1	1	1	1	1	1	1	0	1	0	0	0	0	0	0	0	0	0	0	0	0		0	0	14	8	5	0	0
886	77	5	0	1	0	1	11	0		0	1	0	0		1	1	0	0	1	1	1	1	1	1	1	1	1	0	1	0	0	0	0	0	0	0	0	0	0	0	0		0	0	0	33	5	0	0
887	62	4	0	1	0	0	12	0	1	0	1	0	0		1	0	0	1	0	1	1	1	1	1	1	1	1	0	1	0	0	0	0	1	0	1	0	0	0	1	1	4	1	0	0	13	7	1	1
888	55	3	0	5	0		1	1	1	0	1	0	0		1	1	0	0	1	1	1	1	0	1	1	1	0	0	1	0	0	0	0	0	0	0	0	0	0	0	0		0	0	9	10	5	0	0
889	48	2	0	6	0		7	0		0		0			1	0	0	1	0	1	1	1	1	1	1	1	0	0	0	0	0	0	0	0	0	0	0	0	0	1	0		0	0	5	0	5	0	0
890	83	6	0	7	0		12	0		0	1	0	0		0	0	0	0	1	1	1	1	1	1	1	1	0	0	0	0	0	0	0	0	1	0	0	0	0	1	0		0	0	12	1	5	0	1
891	75	5	0	4	0		1	1		0	1	1			0	1	0	0	1	1	1	0	1	1	1	1	0	0	1	0	0	0	0	1	0	0	0	0	0	1	1	4	0	0	6	16	7	1	1
892	57	3	0	3	0		1	1	1	0	1	0	0		0	0	0	0	1	1	1	1	1	1	1	1	0	0	1	0	0	0	0	0	0	0	0	0	0	0	0		0	0	9	10	5	0	0
893	53	3	0	5	0		10	0	1	0	1	1			0	0	1	0	1	1	0	1	1	1	1	1	0	0	1	0	0	0	0	0	0	0	0	0	0	1	0		0	0	6	8	5	0	0
894	76	5	1	7	0	2	3	1	1	0	1	0	0		1	1	0	0	1	1	1	1	1	1	1	1	1	0	1	0	0	0	0	1	0	0	0	0	0	1	0		0	0	7	11	5	0	0
895	66	4	0	9	0		7	0	1	0	1	0	0		0	0	0	0	1	1	1	1	1	1	1	1	1	0	1	0	0	0	0	0	0	0	0	0	0	0	1	4	1	0	5	13	7	1	1
896	41	2	0	7	0		8	0	1	0	1	1			0	0	1	0	1	1	1	0	1	1	1	0	0	0	0	0	0	0	0	0	0	0	0	0	0	0	2		0	0	4	3	4	0	0
897	76	5	1	17	0		3	1	1	0	1	1			1	0	0	0	1	1	1	1	1	1	1	1	1	0	0	0	0	0	0	0	0	1	0	0	0	0	2		1	0	17	4	4	0	0
898	75	5	0	21	0	0	12	0		0	1	1			1	0	1	0	1	1	0	1	1	1	1	1	0	0	1	0	0	0	0	1	0	0	0	0	0	1	1	4	0	0	19	10	7	1	1
899	65	4	0	3	0		2	1	1	0	0	0	0		0	1	1	0	1	1	1	1	1	1	1	1	0	0	1	0	0	0	0	1	0	0	0	0	0	0	0		0	0	2	11	5	0	0
900	51	3	0	10	0		9	0		0	1	0	0		0	1	0	0	1	1	0	1	1	1	0	0	0	0	1	0	0	0	0	1	0	0	0	0	0	1	0		0	0	19	12	5	0	0
901	63	4	0	6	0		2	1		0	1	1			1	1	0	0	1	1	1	1	1	1	1	1	1	0	0	0	0	0	0	1	0	0	0	0	0	0	1	4	0	0	17	45	7	1	1
902	50	3	0	8	0	0	12	0	1	0	1	0	0		0	1	0	0	1	1	1	1	1	1	1	1	0	0	0	0	0	0	0	0	0	0	0	0	1	1	1	4	0	0	7	10	7	1	1
903	54	3	0	6	0		11	0		0	1	0	0		0	0	0	0	1	0	0	1	1	1	0	0	0	0	1	0	0	0	0	1	0	0	0	0	1	0	0		0	0	7	7	5	0	0
904	67	4	0	3	0		9	0	1	0	1	1			1	0	0	0	1	1	1	1	1	1	1	0	1	0	0	0	0	0	0	0	0	0	0	0	0	0	0		0	0	7	5	5	0	0
905	64	4	1	9	0	1	3	1	1	0	1	1			1	1	1	0	1	1	1	1	1	1	1	1	0	0	1	0	0	0	0	1	1	0	0	0	0	0	0		0	0	9	6	5	0	0
906	61	4	0	3	0	1	2	1	1	0	1	1			0	1	0	0	0	1	1	1	1	1	1	1	0	0	0	0	0	0	0	0	0	0	0	0	0	1	0		0	0	2	23	5	0	0
907	52	3	0	2	0	0	2	1	1	0	1	0	0		0	0	1	0	1	1	1	1	1	1	1	1	0	0	0	0	0	0	0	0	1	0	0	0	0	0	0		0	0	0	5	5	0	0
908	34	1	0	4	0		10	0	1	0	1	0			0	0	0	0	1	1	1	1	1	1	1	1	1	0	0	0	0	0	0	0	0	0	0	0	1	0	1	4	0	0	5	14	7	1	1
909	38	1	0	7	0		12	0		0	1	0			0	0	0	0	0	1	0	0	1	1	1	1	0	0	0	0	0	0	0	0	0	0	0	0	1	1	0		0	0	7	9	5	0	0
910	22	0	0	8	0		12	0		0		1			1	0	0	0	1	1	1	1	1	1	1	1	0	0	0	0	0	0	0	0	1	0	0	0	1	1	1	4	1	0	9	8	7	1	1
911	63	4	0	6	0		7	0	1	0	1	0	0		0	0	0	0	0	0	1	1	1	1	1	1	0	0	1	0	0	0	0	1	0	0	0	0	0	1	1	4	1	0	6	17	7	1	1
912	46	2	0	1	0	0	12	0		0	1	0	0		1	1	0	1	1	0	0	1	1	1	1	1	0	0	1	0	0	0	0	1	0	0	0	1	0	1	1	4	1	0	1	21	7	1	1
913	19	0	0	7	1		10	0	1	1	1	0	0		0	0	0	1	0	1	1	1	1	1	1	1	0	0	0	1	0	0	0	0	0	0	0	0	0	0	0		0	0	8	6	5	0	0
914	60	4	1	6	0		3	1		0	1	0	0		0	0	0	0	1	1	1	1	1	1	1	1	0	0	1	0	0	0	0	0	0	0	0	0	0	0	0		0	0	7	9	5	0	0
915	49	2	0	3	0		10	0	1	0	0	0	0		0	0	1	0	1	1	1	1	1	1	1	1	0	0	1	0	0	0	1	0	0	0	0	0	0	0	0		0	0	8	1	5	0	0
916	56	3	0	6	0		12	0	1	0	1	0	0		0	0	0	0	1	1	1	1	1	1	1	1	0	0	0	0	0	0	1	0	0	0	0	0	0	1	0		0	0	13	4	5	0	0
917	42	2	1	2	0		2	1		0	1	0	0		0	1	0	0	1	1	1	0	1	1	1	1	0	0	0	0	0	0	1	0	0	0	0	0	0	0	0		0	0	24	2	5	0	0
918	40	2	0	5	0		11	0		0	1	0	0		1	0	0	0	1	1	1	1	1	1	1	1	1	0	0	0	0	0	0	1	0	0	0	0	1	1	1	4	0	0	7	15	7	1	1
919	34	1	1	7	0		2	1		0	1	0	0		1	0	0	0	1	1	1	1	1	1	1	1	0	0	1	0	0	0	0	0	0	0	0	0	0	1	0		0	0	9	9	5	0	0
920	41	2	0	3	0		12	0		0	1	0	0		1	1	0	0	1	1	1	1	1	1	1	1	1	0	0	0	0	0	0	0	0	0	0	0	0	1	1	4	0	0	1	8	7	1	1
921	38	1	0	4	0		9	0		0	1	0	0		0	1	0	0	1	1	1	1	1	1	1	1	0	0	0	0	0	0	0	0	0	0	0	1	0	0	0		0	0	8	0	5	0	0
922	45	2	0	7	0		7	0	1	0	1	0	0		0	0	0	0	0	1	1	1	1	1	0	0	0	0	1	0	0	0	0	0	0	0	0	0	1	1	0		0	0	12	5	5	0	0
923	37	1	0	2	0		8	0		0	1	1			1	1	1	0	1	1	0	0	1	1	1	1	0	0	0	0	0	0	0	0	0	0	0	0	0	1	0		0	0	29	5	5	0	0
924	44	2	1	4	0	2	3	1		0	1	1			1	0	0	0	1	1	1	1	1	1	1	1	0	0	1	0	0	0	0	0	0	0	0	0	1	0	1	4	1	0	10	12	7	1	1
925	40	2	1	4	0		3	1		0	1	1			1	1	0	0	1	1	1	1	1	1	1	1	0	0	0	0	0	0	0	0	0	0	0	0	0	0	0		0	0	12	8	5	0	0
926	60	4	0	5	0		7	0	1	0	0	0	0		0	0	0	0	1	1	1	1	1	1	1	1	1	0	1	0	0	0	0	1	0	1	0	0	1	0	1	4	1	0	1	17	7	1	1
927	37	1	0	17	0		11	0	1	0	1	0	0		1	0	1	0	1	1	1	1	1	1	1	1	0	0	1	0	0	0	0	0	0	0	1	0	0	1	0		0	0	28	3	5	0	0
928	34	1	0	8	0		9	0		0	1	0			1	0	0	0	1	1	0	1	1	1	1	1	0	0	1	0	0	0	0	0	0	0	0	0	1	0	1	4	0	0	10	70	7	1	1
929	44	2	0	2	0		11	0	1	0	1	0	0		1	1	0	0	0	1	1	1	1	1	1	1	1	0	0	0	0	0	0	0	0	0	0	1	0	1	1	4	1	1		17	7	1	1
930	48	2	1	11	0		3	1	1	0	1	1			1	0	1	0	0	1	1	1	1	0	1	1	1	0	0	0	0	0	0	0	0	0	0	0	0	0	0		0	0	12	8	5	0	0
931	62	4	0	2	0		1	1	1	0	1	1			0	0	0	0	0	1	1	1	1	1	1	1	1	0	1	0	0	0	0	0	0	0	0	0	0	0	0		0	0	8	6	5	0	0
932	45	2	0						1	1	1	1			1	0	0	0	1	1	1	1	1	1	1	1	0	0	0	0	0	0	0	0	0	0	0	0	0	0	1	4	0	0	8	12	7	1	1
933	47	2	0	6	0	1	12	0		0	1	1			0	0	0	0	1	1	1	1	1	1	1	1	0	0	0	0	0	0	0	0	0	0	0	0	0	1	0		0	0	9	5	5	0	0
934	55	3	0	5	0		12	0	1	0	1	1			0	0	0	0	1	1	1	1	1	1	1	1	1	0	0	0	0	0	0	0	0	0	0	0	1	1	0		1	0	14	40	5	0	0
935	63	4	0	3	0	2	1	1	1	0	1	1			0	0	0	0	0	1	1	1	1	1	1	1	1	0	0	0	0	0	0	0	0	0	0	0	0	0	0		0	0	1	2	5	0	0
936	59	3	0	10	0		12	0	1	0	1	1			0	0	0	0	1	1	1	1	1	1	1	1	0	0	1	0	0	0	0	0	0	0	0	0	0	1	1	4	0	0	11	25	7	1	1
937	66	4	0	3	1		12	0	0	1	1	1			0	1	0	0	1	1	1	1	1	1	1	1	0	0	0	0	0	0	0	0	1	0	0	0	0	1	1	4	0	0	2	2	7	1	1
938	49	2	0	9	0		1	1	1	0	1	1			1	0	1	0	1	1	1	1	1	1	1	1	0	0	0	0	0	0	0	0	0	0	0	0	0	0	0		0	0	11	3	5	0	0
939	54	3	0	6	0		11	0	1	0	1	1			1	0	0	0	1	1	1	1	1	1	1	1	0	0	0	0	0	0	0	0	0	0	0	0	0	0	1	4	0	0	9	22	7	1	1
940	61	4	0	6	0		11	0		0	1	1			0	0	0	0	1	1	0	1	1	1	1	1	1	0	1	0	0	0	0	0	0	0	0	0	0	0	1	4	0	0	10	30	7	1	1
941	70	5	0	11	0		9	0	1	0	1	1			1	0	0	0	1	1	1	1	1	1	1	1	1	0	0	0	0	0	0	0	0	0	0	0	0	1	1	4	0	0	12	40	7	1	1
942	72	5	1	9	0	2	3	1		0	1	1			1	1	0	0	1	1	1	1	1	1	1	1	1	0	1	0	0	0	0	0	0	0	0	0	0	0	1	4	1	0	8	1	7	1	0
943	51	3	1	8	0		3	1		0	1	1			1	0	0	0	1	1	1	1	1	1	1	1	0	0	1	0	0	0	0	0	0	0	0	0	0	0	1	4	0	0	10	6	7	1	1
944	27	0	0	5	0		1	1	1	0	1	1			1	0	1	0	1	1	1	1	1	1	1	1	1	0	1	0	0	0	1	0	0	0	0	1	0	1	0		0	0	13	1	5	0	0
945	39	1	1	7	0		3	1		0	1	1			0	0	0	0	1	1	1	1	1	1	1	1	0	0	1	0	0	0	0	0	0	0	0	0	1	0	1	4	1	0	11	27	7	1	1
946	80	6	0	14	0	1	12	0		0	1	1			1	1	1	0	1	1	1	1	1	1	0	1	0	0	0	0	0	0	0	0	0	0	0	0	0	0	0		0	0	13	2	5	0	0
947	53	3	0	7	0		8	0	1	0	0	1			0	0	0	0	0	0	1	1	1	1	1	1	0	0	0	0	0	0	0	0	0	0	0	0	0	0	0		0	0	6	2	5	0	0
948	55	3	0	0	0		11	0	1	0	1	1			1	1	0	0	1	1	1	1	1	1	1	1	1	0	0	0	0	0	0	0	0	0	1	0	0	0	1	4	0	0	10	5	7	1	1
949	78	5	0	7	0		10	0	1	0	1	1			1	0	0	0	1	1	1	1	1	1	1	1	0	0	1	0	0	0	0	0	0	0	0	0	0	1	0		0	0	11	5	5	0	0
950	48	2	1	7	0		3	1		0	1	1			0	1	0	0	1	1	1	1	1	1	1	1	0	0	1	0	0	0	0	0	0	0	0	0	0	0	0		0	0	13	1	5	0	0
951	78	5	0	4	1		7	0	1	1	1	1			0	1	0	0	1	0	1	0	1	1	1	1	0	0	1	0	0	0	0	1	0	1	0	0	0	0	1	4	0	0	2	9	7	1	1
952	64	4	0	6	0		12	0		0	0	1			1	0	0	0	1	1	1	1	1	1	1	1	1	0	0	0	0	0	0	1	0	0	0	0	0	1	0		0	0	7	65	5	0	0
953	70	5	0	5	0		11	0	1	0	1	1			1	0	0	0	1	1	1	1	1	1	0	1	1	0	0	0	0	0	0	0	0	0	0	0	0	0	1	4	0	0	12	22	7	1	1
954	49	2	0	7	0		7	0	1	0	1	1			0	0	0	0	1	1	1	1	1	1	1	1	0	0	1	0	0	0	0	0	0	0	0	0	0	0	0		0	0	8	5	5	0	0
955	77	5	0	2	0		11	0	1	0		0			1	0	0	0	1	1	1	1	1	1	1	1	0	0	1	0	0	0	0	1	0	0	0	0	0	1	1	4	1	0	7	4	7	1	1
956	73	5	1	5	0	2	3	1		0	1	0	0		1	0	0	0	1	1	1	1	1	1	1	1	1	0	1	0	0	0	0	1	0	0	0	0	0	1	1	4	1	0	4	18	7	1	1
957	69	4	0	4	0		12	0		0	1	0	0		1	0	0	1	1	1	1	1	1	1	1	1	0	0	0	0	0	0	0	0	0	0	0	0	0	1	1	4	0	0	2	16	7	1	1
958	65	4	0	15	0	0	1	1		0	0	0	0		0	0	0	0	1	1	1	1	1	0	1	1	0	0	1	0	0	0	0	1	0	0	0	0	0	0	0		0	0	14	6	5	0	0
959	59	3	0	6	0	2	1	1	1	0	1	0	0		0	0	1	0	0	1	0	0	1	1	0	0	0	0	0	0	0	0	0	1	0	0	0	0	0	1	0		0	0	9	6	5	0	0
960	80	6	0	3	0		8	0	1	0	1	0	0		1	0	0	0	1	1	0	1	1	1	1	1	1	0	1	0	0	0	0	0	0	0	0	0	0	0	0		0	0	11	15	5	0	0
961	59	3	0	16	0		8	0	1	0	0	0	0		0	0	0	0	1	1	1	1	1	1	1	0	1	0	1	0	0	0	0	1	0	0	0	0	0	0	1	4	1	0	14	8	7	1	1
962	84	6	0	3	0		10	0	1	0	1	0	0		0	0	0	0	1	1	1	1	1	1	1	1	0	0	1	0	0	0	0	1	0	0	0	0	0	1	0		0	0	3	3	5	0	0
963	63	4	0	7	0		2	1		0	1	0	0		1	0	0	0	0	1	1	1	1	1	0	0	0	0	0	0	0	0	0	0	0	0	0	0	0	1	1	4	0	0	8	43	7	1	1
964	40	2	0	4	0		11	0	1	0	1	1			0	0	0	0	1	1	1	1	1	1	0	1	0	0	0	0	0	0	0	0	0	0	0	0	0	0	0		0	0	14	2	5	0	0
965	33	1	0	5	0		10	0	1	0	0	1			0	0	0	0	1	1	1	1	1	1	1	1	1	0	0	0	0	0	0	0	0	0	0	0	0	0	0		0	0	6	9	5	0	0
966	31	1	0	3	0		8	0	1	0	1	1			0	0	0	0	1	0	0	1	1	1	1	1	1	0	0	0	0	0	0	0	0	0	0	0	0	0	0		0	0	6	4	5	0	0
967	39	1	0	7	0		1	1	1	0	1	0	0		1	0	1	0	1	1	1	1	1	1	1	1	1	0	1	0	0	0	0	1	0	0	0	0	0	0	1	4	0	0	5	8	7	1	1
968	27	0	0	19	0		8	0		0	1	0	0		0	0	0	0	1	0	1	1	1	1	1	1	0	0	0	0	0	0	1	0	0	0	0	0	1	0	1	4	0	0	23	11	7	1	1
969	69	4	0	4	0		10	0		0	1	1			1	0	0	1	1	1	1	1	1	1	1	1	1	0	0	0	0	0	0	0	0	0	0	0	0	1	1	4	1	0	13	23	7	1	1
970	72	5	0	3	0	1	11	0		0	1	1			1	1	0	0	1	1	1	1	1	1	1	1	1	0	0	0	0	0	0	1	0	0	0	0	0	1	1	4	0	1	-2	14	7	1	1
971	81	6	0	6	0	0	7	0	1	0	1	1			1	0	0	0	0	1	1	1	1	1	1	1	0	0	0	0	0	0	0	0	0	0	0	0	0	0	0		0	0	5	17	5	0	0
972	63	4	0	3	0		8	0	1	0	1	1			0	0	1	0	1	1	1	1	1	1	0	1	1	0	1	0	0	0	0	0	0	0	0	0	0	0	0		0	0	4	12	5	0	0
973	71	5	0	17	0		7	0	1	0	1	1			1	0	0	0	1	1	1	1	1	1	1	1	1	0	1	0	0	0	0	0	0	0	0	0	0	1	0		0	0	12	2	5	0	0
974	69	4	0	3	0	1	12	0	1	0	1	1			0	0	0	0	1	1	0	1	1	1	0	0	0	0	0	0	0	0	0	0	0	1	1	0	0	1	0		0	0	3	11	5	0	0
975	45	2	1	11	0		3	1		0	1	1			0	1	0	0	1	1	1	1	1	1	1	1	1	0	1	0	0	0	0	1	0	0	0	0	0	1	1	4	0	0	11	50	7	1	1
976	87	6	0	4	0		9	0	1	0	1	1			0	0	1	1	0	1	1	1	1	0	1	1	1	0	0	0	0	0	0	0	0	0	0	0	0	0	1	4	0	0	12	20	7	1	1
977	54	3	1	4	0		2	1	1	0	1	1			0	0	0	1	1	1	1	1	1	1	1	1	1	0	1	0	0	1	0	1	0	0	0	0	0	0	0		1	0	8	23	5	0	0
978	39	1	0	21	0		9	0		0	0	1			0	0	0	0	1	1	1	1	1	1	0	0	1	0	0	0	0	0	0	0	0	0	0	0	0	0	0		0	0	20	2	5	0	0
979	51	3	0	9	0	0	8	0	1	0	1	0	0		1	0	1	0	1	1	1	1	1	1	1	1	0	0	0	0	0	0	0	0	0	0	0	0	0	0	0		0	0	12	5	5	0	0
980	52	3	0	4	0		1	1		0	1	0	0		1	0	0	0	1	1	1	1	1	1	1	1	0	0	0	0	0	1	0	0	0	1	1	0	0	0	0		0	0	16	6	5	0	0
981	47	2	1	5	0		3	1		0	1	0	0		1	0	0	0	1	1	1	1	1	1	1	1	0	0	0	0	0	0	0	0	0	0	0	0	1	1	0		0	0	9	4	5	0	0
982	43	2	0	9	0	0	7	0	1	0	1	0			1	1	0	0	1	1	1	1	1	1	1	1	1	0	1	0	0	0	1	1	0	0	0	0	0	0	1	4	0	0	8	15	7	1	1
983	49	2	0	13	0		7	0	1	0	1	0			0	0	0	0	1	1	1	1	1	1	1	1	0	0	0	0	0	0	1	0	0	0	0	0	0	1	0		0	0	7	4	5	0	0
984	47	2	0	7	0		2	1	1	0	1	0	0		1	0	0	0	1	1	0	1	1	1	0	0	0	0	1	0	0	0	0	1	0	0	0	0	0	1	0		0	0	7	5	5	0	1
985	33	1	0	7	0		11	0		0	1	0	0		0	0	0	0	1	1	0	0	1	1	0	0	1	0	0	0	0	0	0	0	0	0	0	0	1	0	0		0	0	9	4	5	0	0
986	85	6	0	6	0		11	0	1	0	0	1			1	0	0	0	1	1	1	1	1	1	1	1	1	0	1	0	0	0	0	0	0	1	0	0	0	1	0		0	0	1	17	5	0	0
987	51	3	0	12	0		11	0	1	0	1	1			0	0	0	0	1	0	1	1	1	1	1	1	0	0	0	0	0	0	0	0	0	0	0	0	0	0	0		0	0	17	15	5	0	0
988	50	3	0	5	0		8	0		0	1	1			0	1	0	0	0	1	1	1	1	1	0	1	0	0	0	0	0	0	0	0	0	0	0	0	0	1	0		0	0	12	1	5	0	0
989	34	1	0	4	0		11	0	1	0	1	1			0	0	0	0	0	1	1	1	1	1	0	0	0	0	0	0	0	0	0	0	1	0	0	0	0	0	0		0	0	13	3	5	0	0
990	46	2	0	1	0		1	1	1	0	1	1			0	1	0	1	1	1	0	1	1	1	0	0	0	0	0	0	0	0	0	1	0	0	0	0	0	0	2		0	0	8	1	4	0	0
991	43	2	0	5	0		1	1	1	0	1	1			0	1	0	0	1	1	1	1	1	1	1	1	0	0	0	0	0	0	0	0	0	0	0	0	0	0	2		0	0	10	5	4	0	0
992	43	2	0	5	0	0	1	1		0	1	1			1	0	0	0	1	1	1	1	1	1	1	1	1	0	1	0	0	1	0	0	0	0	0	1	0	0	1	4	1	0	4	7	7	1	1
993	52	3	0	9	0	0	12	0		0	1	1			0	0	0	0	1	1	1	1	1	1	1	1	1	0	0	0	0	0	0	1	0	0	0	0	0	0	0		1	0	8	1	5	0	0
994	42	2	0	2	0		8	0	1	0	1	1			1	1	0	0	1	0	1	1	1	0	1	1	0	0	0	0	0	0	0	0	0	0	0	0	0	0	1	4	0	0	11	53	7	1	1
995	42	2	0	9	0		9	0		0	1	1			1	0	1	0	1	1	1	1	1	1	1	1	0	0	0	0	0	0	0	1	1	0	0	0	0	1	0		0	0	6	4	5	0	0
996	55	3	0	0	0		11	0	1	0	1	1			0	1	0	0	1	1	1	1	1	1	1	1	1	0	1	0	0	0	0	0	0	0	0	0	0	0	0		0	0	9	7	5	0	0
997	52	3	0	5	0		11	0		0	1	1			0	1	0	0	1	1	1	1	1	1	1	1	0	0	1	0	0	0	0	0	0	0	0	0	0	1	0		0	0	15	3	5	0	0
998	50	3	1	7	0		3	1		0	1	1			1	0	0	0	1	1	1	1	1	1	1	1	1	0	0	0	0	0	0	0	0	0	0	0	0	0	0		0	0	11	9	5	0	0
999	34	1	1	4	0		2	1	1	0	1	1			1	0	0	0	1	1	1	1	1	1	1	1	1	0	0	0	0	0	0	0	0	0	0	0	0	0	0		0	0	14	4	5	0	0
1000	54	3	0	5	0		12	0		0	1	0	0		0	0	1	1	1	1	1	1	1	1	1	1	0	0	1	0	0	0	0	0	0	0	0	0	0	1	1	4	0	0	3	10	7	1	1
1001	60	4	0	7	0		7	0	1	0	1	0	0		0	0	0	0	1	1	1	1	1	1	1	1	1	0	1	0	0	0	0	1	0	0	0	0	1	1	1	4	0	0	6	28	7	1	1
1002	81	6	0	16	0		10	0	1	0	1	0	0		1	0	0	0	1	0	1	1	1	1	1	1	0	0	1	0	0	0	1	0	0	0	0	0	0	0	1	4	0	0	2	15	7	1	1
1003	75	5	0	4	1		1	1	1	1	1	0	0		1	0	0	0	1	1	1	1	1	1	1	1	1	0	1	0	0	0	0	0	0	0	0	0	0	0	1	4	0	0	0	8	7	1	1
1004	86	6	1	2	0	2	3	1		0	0	0	0		1	1	0	0	1	1	1	1	1	0	1	1	1	0	1	0	1	0	0	0	0	0	0	0	0	1	1	4	1	0	0	12	7	1	1
1005	71	5	0	8	1		9	0	0	1	1	0	0		1	0	0	0	1	1	0	1	1	1	1	1	1	0	1	0	0	0	0	0	0	0	0	0	0	0	0		0	0	7	32	5	0	0
1006	86	6	0	4	0	1	12	0		0	1	0	0		0	0	0	0	1	1	0	1	1	1	1	1	1	0	1	0	0	0	0	0	0	0	0	0	0	0	1	4	0	0	4	1	7	1	1
1007	64	4	0	3	0	0	8	0	1	0	0	0	0		1	1	0	0	1	1	1	1	1	1	1	1	1	0	0	0	0	0	0	0	0	0	0	0	0	0	1	4	1	0	3	3	7	1	1
1008	70	5	0	3	1		1	1	0	0	1	0	0		1	0	0	0	1	1	1	1	1	1	1	1	1	0	1	0	0	0	0	0	0	0	0	0	0	1	0		0	0	2	2	5	0	0
1009	68	4	0	6	0		12	0		0	1	0	0		1	1	0	0	1	1	1	1	1	1	1	1	1	0	1	0	0	0	0	1	0	0	0	0	0	0	0		0	0	12	4	5	0	0
1010	63	4	0	3	0		12	0		0	1	0	0		1	1	0	0	1	1	1	1	1	1	1	1	1	0	1	0	0	0	0	0	0	0	0	0	1	1	0		0	0	0	33	5	0	0
1011	54	3	0	5	0		7	0	1	0	1	0	0		0	0	0	0	1	1	1	1	1	1	1	1	0	0	1	0	0	0	0	1	0	0	0	0	0	1	1	4	0	0	8	6	7	1	1
1012	67	4	0	4	0	0	7	0		0	1	0	0		0	0	0	0	1	1	1	1	1	1	1	1	1	0	1	0	0	0	0	0	0	0	0	0	0	1	1	4	0	0	3	23	7	1	1
1013	44	2	0	4	0		7	0	1	0	1	0			0	0	0	1	1	1	1	1	1	1	1	1	0	0	0	0	0	0	0	0	0	0	0	0	0	1	2		0	0	9	3	4	0	0
1014	62	4	0	8	0		8	0	1	0	1	0	0		0	0	0	0	1	1	1	1	1	1	1	1	1	0	1	0	0	0	0	1	0	0	0	0	0	1	0		0	0	5	18	5	0	0
1015	67	4	0	4	0		10	0	1	0	1	0	0		1	1	0	0	1	1	0	1	1	1	1	1	1	0	1	0	0	0	0	1	0	0	0	0	0	1	0		0	0	8	12	5	0	0
1016	55	3	0	1	0	0	9	0	1	0	1	0	0		1	1	0	0	1	1	1	1	1	1	1	1	1	0	0	0	0	0	0	1	0	0	0	1	0	1	1	4	1	1	-21	42	7	1	1
1017	67	4	0	2	0		2	1	1	0	1	0	0		1	1	0	0	1	1	1	1	1	1	1	1	1	0	1	0	0	0	0	1	0	0	0	0	0	1	1	4	0	0	14	23	7	1	1
1018	40	2	0	1	0		11	0	1	0	0	0	0		1	1	1	1	1	1	1	1	1	1	1	1	1	0	0	0	0	0	0	0	0	0	0	0	0	1	0		0	1	-33	41	5	0	0
1019	53	3	0	7	0		7	0	1	0	1	0	0		0	0	0	0	0	1	1	1	1	1	1	1	0	0	1	0	0	0	0	1	0	0	0	0	0	0	1	4	1	0	9	40	7	1	1
1020	77	5	0	4	0		8	0	1	0	1	0	0		0	1	0	0	1	1	1	1	1	1	1	1	0	0	0	0	0	0	0	1	0	0	0	0	0	1	1	4	0	0	9	14	7	1	1
1021	78	5	1	2	0	2	3	1		0	0	0	0		1	1	0	0	1	1	1	1	1	1	1	1	0	0	1	0	0	0	0	1	0	0	0	0	0	0	1	4	0	0	2	11	7	1	1
1022	81	6	0	11	0		10	0	1	0	1	0	0		0	1	1	0	1	1	0	0	1	1	1	1	0	0	1	0	0	0	0	0	0	0	0	0	0	1	0		0	0	8	4	5	0	0
1023	47	2	0	9	0		12	0	1	0	1	0	0		1	1	0	0	1	1	1	1	1	1	1	1	1	0	1	0	0	0	0	0	0	0	0	0	1	0	0		0	0	14	5	5	0	0
1024	68	4	0	9	0		12	0		0	1	0	0		1	1	0	1	1	1	1	1	1	1	1	1	0	0	1	0	0	0	0	0	0	0	0	0	0	1	0		0	0	9	3	5	0	0
1025	80	6	0	10	0		11	0		0	1	0	0		1	1	1	1	1	1	1	1	1	1	1	1	1	0	1	0	0	0	1	1	0	0	0	0	1	1	1	4	1	0	13	5	7	1	1
1026	86	6	0	9	0	0	2	1		0	1	0	0		0	1	0	0	1	1	1	0	0	1	1	1	1	0	1	0	0	0	0	1	0	0	0	0	0	0	1	4	1	0	9	2	7	1	1
1027	70	5	0	1	0	2	1	1	1	0	1	0	0		0	0	1	0	1	1	1	1	1	1	1	1	0	0	1	0	0	0	1	0	0	1	0	0	0	1	1	4	0	0	0	12	7	1	1
1028	44	2	1	10	0		3	1	1	0	1	0	0		0	0	0	0	1	1	1	1	1	1	1	1	0	0	1	0	0	0	0	0	0	0	0	0	0	0	0		0	0	8	5	5	0	0
1029	57	3	0	9	0		11	0	1	0	0	0	0		1	0	0	0	1	1	1	1	1	1	1	1	0	0	0	0	0	0	0	1	0	0	0	0	0	1	0		0	0	12	6	5	0	0
1030	60	4	0	6	0		12	0	1	0	1	0	0		1	1	0	0	1	0	1	0	0	0	1	1	0	0	1	0	0	0	0	1	0	0	0	0	0	0	1	4	1	0	8	21	7	1	1
1031	63	4	0	7	0	0	7	0	1	0	1	0	0		1	0	0	0	1	1	0	1	1	1	1	1	0	0	1	0	0	0	0	1	0	0	0	0	0	1	0		0	0	5	8	5	0	0
1032	75	5	1	4	0	1	3	1		0	1	0	0		1	1	1	0	1	1	1	1	1	0	1	1	0	0	0	0	0	0	0	1	0	0	0	0	0	1	0		0	0	4	3	5	0	0
1033	70	5	1	7	0		3	1		0	1	0	0		0	1	0	0	1	0	1	1	1	1	1	1	0	0	1	0	0	0	0	1	0	0	0	0	1	0	1	4	1	0	6	1	7	1	1
1034	61	4	0	2	0		12	0		0	1	0	0		0	0	0	0	1	1	1	1	1	1	1	1	0	0	1	0	0	0	0	1	0	0	0	0	0	1	0		0	0	11	9	5	0	0
1035	83	6	1	8	0		3	1	1	0	1	0	0		1	0	0	0	1	1	1	1	1	1	1	1	0	0	1	0	0	0	0	0	0	0	0	0	0	0	0		0	0	11	2	5	0	0
1036	62	4	1	9	0		3	1		0	1	0	0		1	1	0	0	1	1	1	1	1	1	1	1	1	0	1	0	0	0	0	1	0	0	0	0	1	1	1	4	0	0	11	39	7	1	1
1037	60	4	0	5	0		11	0	1	0	1	0	0		1	0	0	0	1	1	1	1	1	1	1	1	1	0	0	0	0	0	0	0	0	0	0	0	0	0	0		0	0	7	2	5	0	0
1038	68	4	0	4	0		9	0	1	0	1	0	0		0	1	0	0	1	1	1	1	1	1	1	0	1	0	1	0	0	0	0	0	0	0	0	0	0	0	0		0	0	5	4	5	0	0
1039	67	4	0	2	0		9	0		0	1	0	0		1	1	1	0	1	1	1	1	1	1	1	1	0	0	1	0	0	0	0	0	0	0	0	0	0	0	0		0	0	8	6	5	0	0
1040	59	3	0	4	0		2	1		0	1	0	0		1	1	0	0	1	1	1	1	1	1	1	1	1	0	1	0	0	0	0	1	0	0	0	0	0	1	1	4	0	0	7	14	7	1	1
1041	49	2	0	4	0		11	0	1	0	1	0	0		1	0	0	0	1	1	1	1	1	1	1	1	1	0	1	0	0	0	0	0	0	0	0	0	1	1	1	4	0	0	7	8	7	1	1
1042	79	5	0	41	0	1	2	1	1	0	1	0	0		1	1	0	0	1	1	1	1	1	1	1	1	1	0	1	0	0	0	0	0	0	0	0	0	0	0	1	4	1	0	7	16	7	1	1
1043	71	5	0	3	0		9	0		0	1	0	0		1	1	0	1	1	1	1	1	1	1	1	1	1	0	1	0	0	0	0	1	0	0	0	0	0	1	1	4	1	0	1	13	7	1	1
1044	59	3	0	2	0		8	0		0	1	0	0		0	0	0	1	1	1	0	1	1	1	1	1	1	0	0	0	0	0	0	0	0	0	0	0	0	1	0		0	0	9	4	5	0	0
1045	75	5	0	2	0	0	9	0	1	0	1	0	0		1	1	1	0	1	1	1	1	1	1	1	1	1	0	0	0	0	0	0	0	0	0	0	0	0	1	0		0	0	2	11	5	0	0
1046	75	5	0	3	0	0	8	0		0	1	0	0		1	1	0	0	1	1	1	1	1	1	1	1	1	0	0	0	0	0	0	0	0	0	0	0	0	1	0		0	0	6	8	5	0	0
1047	60	4	1	5	0		3	1		0	1	0	0		1	0	1	0	1	1	0	1	1	1	1	1	0	0	1	0	0	0	0	0	0	0	0	0	0	1	0	2	1	0	9	9	6	1	0
1048	66	4	1	4	0	2	3	1	1	0	1	0	0		1	0	0	0	1	1	1	1	1	1	1	1	1	0	1	0	0	0	0	0	1	0	0	0	0	1	0		0	0	4	10	5	0	0
1049	65	4	0	2	0	2	10	0	1	0	1	0	0		1	0	0	0	1	1	0	1	1	1	1	1	1	0	1	0	0	0	0	0	0	0	0	0	0	1	0		0	0	2	14	5	0	0
1050	65	4	0	6	0	2	11	0	1	0	1	0	0		1	0	0	0	1	1	0	1	0	1	1	1	1	0	1	0	0	0	0	0	0	0	0	0	0	1	0		0	0	4	8	5	0	0
1051	59	3	0	32	0		9	0	1	0	1	0	0		0	0	0	0	0	1	1	1	1	1	1	1	0	0	1	0	0	0	0	0	0	0	0	0	0	0	1	4	0	0	10	24	7	1	1
1052	86	6	1	1	0	2	3	1	1	0	1	0	0		1	0	0	0	1	1	1	1	1	1	1	1	0	0	1	0	0	0	0	0	0	1	0	0	0	0	1	4	1	1	-15	30	7	1	1
1053	63	4	0	5	0		10	0	1	0	1	0	0		0	0	0	0	1	1	1	1	1	1	1	1	0	0	1	0	0	0	0	1	0	0	0	0	1	1	0		0	0	6	2	5	0	0
1054	56	3	0	2	0		1	1	1	0	1	0	0		1	0	1	0	1	1	1	1	1	1	1	1	1	0	0	0	0	0	0	0	0	0	0	0	1	1	0		0	0	2	3	5	0	0
1055	64	4	0	34	0		11	0		0	1	0	0		1	1	0	1	1	0	1	1	1	1	1	1	1	0	1	0	0	1	0	1	0	1	0	0	0	0	0		0	0	28	5	5	0	0
1056	65	4	0	6	0		10	0		0	1	0	0		1	0	0	0	0	1	0	1	1	1	1	1	0	0	1	0	0	0	0	1	1	0	0	0	0	1	0		0	0	15	2	5	0	0
1057	61	4	0	12	0		11	0	1	0	1	0	0		1	0	0	0	1	0	1	1	1	1	1	1	0	0	0	0	0	0	0	0	0	0	0	0	0	0	1	4	0	0	17	27	7	1	1
1058	65	4	1	8	0	2	3	1		0	1	0	0		0	0	1	0	0	1	1	1	1	1	1	1	0	0	1	0	0	0	0	1	0	0	0	0	0	1	0		0	0	7	1	5	0	0
1059	60	4	1	7	0		3	1		0	1	0	0		1	1	0	0	1	1	1	1	1	1	1	1	0	0	1	0	0	0	0	1	0	0	0	0	0	1	0		0	0	11	3	5	0	0
1060	49	2	0	3	0		2	1		0	1	0	0		1	1	0	0	1	1	1	1	1	1	0	0	1	0	0	0	0	0	0	0	0	0	0	0	0	0	1	4	0	0	9	13	7	1	1
1061	73	5	0	7	0		2	1		0	1	0	0		1	1	0	0	1	0	1	1	1	1	1	1	1	0	1	0	0	0	0	1	0	0	0	0	0	0	0		0	0	13	2	5	0	0
1062	64	4	1	5	0		3	1		0	1	0	0		1	0	0	0	1	1	1	1	1	1	1	1	0	0	1	0	0	0	0	1	0	0	0	0	0	0	2		0	0	8	1	4	0	0
1063	49	2	0	5	0		12	0		0	1	0	0		0	0	0	0	1	1	1	1	1	1	1	1	1	0	0	0	0	0	0	0	0	0	0	0	0	1	0		0	0	9	20	5	0	0
1064	20	0	0	4	0		12	0	1	0	1	0	0		1	1	0	0	1	1	0	1	1	1	1	1	1	0	1	0	0	0	0	0	0	0	0	0	1	0	1	4	0	0	6	14	7	1	1
1065	55	3	0	17	0		10	0	1	0	1	0	0		0	1	0	0	1	1	1	1	1	1	0	1	0	0	1	0	0	0	0	0	0	0	0	0	0	1	0		0	0	15	3	5	0	0
1066	94	6	0	4	0	0	2	1	1	0	1	0	0		1	0	1	0	1	1	1	1	1	1	1	1	0	0	1	0	0	0	0	0	0	1	0	0	0	1	0		0	0	4	4	5	0	0
1067	72	5	1	13	0		3	1	1	0	1	0			0	1	0	0	1	1	0	1	1	1	1	1	0	0	1	0	0	0	0	1	1	0	0	0	0	0	0		0	1	3	10	5	0	0
1068	47	2	0	3	0		11	0		0	1	0	0		1	0	0	0	1	1	1	1	1	1	1	1	0	0	1	0	0	0	0	1	0	0	0	0	1	1	1	4	1	0	3	1	7	1	1
1069	62	4	0	4	0		8	0	1	0	1	0	0		1	1	1	0	1	1	1	1	1	1	1	1	0	0	0	0	0	0	0	1	0	0	0	0	0	0	0		0	0	6	2	5	0	0
1070	46	2	0	16	0	1	12	0	1	0	1	0	0		1	0	0	0	1	1	1	1	1	1	1	1	0	0	0	0	0	0	0	0	0	0	0	0	0	0	0		1	0	10	81	5	0	0
1071	59	3	0	4	0		7	0	1	0	1	0	0		0	0	0	0	1	1	1	1	1	1	1	1	0	0	1	0	0	0	0	0	0	0	0	0	0	0	2		0	0	8	1	4	0	0
1072	76	5	0	17	0	0	12	0	1	0	1	0	0		1	1	0	0	1	1	1	1	1	1	1	1	0	0	1	0	0	0	0	0	1	0	0	0	0	0	1	4	1	0	1	34	7	1	1
1073	64	4	0	9	0		9	0		0	1	0	0		1	0	0	1	1	1	1	1	1	1	1	1	1	0	0	0	0	0	1	0	0	1	0	0	0	1	0		0	0	8	2	5	0	0
1074	71	5	0	126	0	2	11	0	1	0	1	0	0		1	1	0	0	1	1	1	1	1	1	1	1	1	0	1	0	0	0	0	1	1	0	0	1	1	0	0		0	0	9	7	5	0	0
1075	70	5	0	17	0	2	7	0		0	1	0	0		1	0	0	1	1	1	1	1	1	1	1	1	1	0	1	0	0	0	0	1	1	0	0	1	1	0	0		0	0	13	7	5	0	0
1076	71	5	0	3	0	2	9	0		0	1	0	0		1	0	0	0	1	1	1	1	1	1	1	1	0	0	1	0	0	0	0	1	0	0	0	1	0	0	0		0	0	3	2	5	0	0
1077	71	5	0	0	0	2	11	0		0	1	0	0		0	1	1	0	1	1	1	1	1	1	1	1	0	0	0	0	0	0	0	0	0	0	0	0	0	0	0		0	1		19	5	0	0
1078	76	5	0	1	0		12	0	1	0	1	0	0		1	1	0	0	1	1	1	1	1	1	1	1	1	0	1	0	0	0	0	1	0	0	0	0	0	1	0		0	0	9	4	5	0	0
1079	76	5	0	14	1		8	0		1	0	0	0		1	0	0	0	1	1	1	1	1	1	1	1	1	0	1	0	0	0	0	0	0	0	0	1	1	1	0		0	0	7	12	5	0	0
1080	73	5	0	9	0		11	0	1	0	1	0	0		1	0	0	0	1	1	1	1	1	1	1	1	0	0	0	0	0	0	0	0	0	0	0	0	0	1	0		0	0	10	10	5	0	0
1081	56	3	0	3	0		12	0	1	0	1	0	0		1	0	1	0	1	1	1	1	1	1	1	1	0	0	1	0	0	0	0	0	0	0	0	0	0	0	0		0	0	9	1	5	0	0
1082	59	3	0	18	0		9	0	1	0	1	0	0		1	0	1	0	1	1	1	1	1	1	1	1	0	0	1	0	0	0	0	1	0	0	0	0	0	0	0		0	0	16	6	5	0	0
1083	44	2	0	3	0		1	1		0	1	0	0		1	1	1	0	1	1	1	1	1	1	1	1	1	0	0	0	0	1	0	0	0	0	0	0	0	1	0		0	0	11	8	5	0	0
1084	50	3	0	7	0		11	0		0	1	0			1	1	0	0	1	1	1	1	1	1	1	1	1	0	0	0	0	0	0	0	0	0	0	0	1	0	1	4	1	0	9	18	7	1	1
1085	72	5	0	4	0		9	0		0	1	0	0		0	1	0	0	1	1	1	1	1	1	1	1	0	0	0	0	0	0	0	0	0	0	0	0	0	1	1	4	1	0	5	18	7	1	1
1086	57	3	1	6	0		3	1		0	0	0	0		0	0	1	0	0	1	1	1	1	1	1	1	0	0	1	0	0	0	0	0	0	0	0	0	0	0	0		0	0	10	3	5	0	0
1087	35	1	0	8	0		8	0		0	1	0			1	0	0	0	1	1	1	1	1	1	1	1	0	0	0	0	0	0	0	1	0	0	0	0	0	0	0	3	0	0	6	10	6	1	1
1088	54	3	0		0	0	6	0	1	0	1	0			1	1	0	0	1	1	1	1	1	1	1	1	1	0	1	0	0	0	0	0	0	0	0	0	0	1	0	1	0	0	6	13	5	0	0
1089	54	3	0	7	0	0	12	0		0	1	0	0		1	1	0	0	0	1	1	1	1	1	1	1	1	0	1	0	0	0	0	0	0	0	1	0	1	0	0	1	0	0	6	13	5	0	1
1090	69	4	1	8	0		3	1		0	1	0	0		1	1	0	0	1	1	1	1	1	1	1	1	0	0	1	0	0	0	0	1	0	0	0	0	0	1	1	4	1	0	9	17	7	1	1
1091	67	4	0	4	0		7	0	1	0	1	0	0		0	1	0	1	1	1	1	1	1	1	1	1	0	0	1	0	0	0	0	0	0	0	0	0	0	1	1	4	1	0	8	14	7	1	1
1092	49	2	0	5	0		12	0		0	1	0	0		0	0	0	0	0	1	1	1	1	1	1	1	0	0	1	0	0	0	0	1	0	0	0	0	1	1	0		0	0	12	4	5	0	0
1093	70	5	0	1	0		12	0		0	1	0	0		1	1	0	0	1	1	1	1	1	1	1	1	1	0	1	0	0	0	0	0	0	0	0	0	0	0	1	4	1	0	0	3	7	1	1
1094	56	3	0	6	0		8	0		0	1	0	0		0	0	0	0	1	1	0	1	1	1	1	1	0	0	1	0	0	0	0	0	0	0	0	0	0	1	0		0	0	8	7	5	0	0
1095	57	3	0	7	0		12	0	1	0	1	1			1	1	0	0	1	1	1	1	1	1	1	1	1	0	1	0	0	0	0	0	0	0	0	0	0	0	0		0	0	13	5	5	0	0
1096	51	3	1	4	0		3	1		0	1	1			1	1	0	0	1	1	1	1	1	1	1	1	0	0	0	0	0	0	0	0	0	0	0	0	0	1	1	4	0	0	4	10	7	1	1
1097	68	4	0	9	0		1	1		0	1	1			1	0	0	0	1	1	1	1	1	1	1	1	0	0	1	0	0	0	0	1	0	0	0	0	0	0	0		0	0	10	11	5	0	0
1098	55	3	1	3	0		2	1	1	0	1	1			1	1	0	0	1	1	1	1	1	1	1	1	1	0	1	0	0	0	0	0	0	0	0	0	0	0	0		0	0	15	5	5	0	0
1099	51	3	0	6	0		9	0		0	1	1			1	1	0	0	0	1	1	1	1	1	1	1	1	0	1	0	0	0	0	1	0	0	0	0	0	1	1	4	1	0	10	20	7	1	1
1100	42	2	0	14	0		11	0		0	1	0	0		0	1	1	0	1	1	1	0	0	1	0	0	0	0	1	0	0	0	0	0	0	0	0	0	0	0	2		0	0	15	3	4	0	0
1101	59	3	0	2	0	0	8	0	1	0	1	0	0		1	0	1	0	1	1	1	1	1	1	1	1	1	0	0	0	0	0	0	0	0	0	0	0	0	0	0		0	0	30	7	5	0	0
1102	41	2	0	9	0	0	7	0		0	1	0	0		1	1	0	0	1	1	0	1	1	1	1	1	1	0	0	0	0	0	0	0	0	0	0	0	0	0	1	4	0	0	7	24	7	1	1
1103	52	3	0	2	0		11	0		0	1	0	0		1	1	0	0	1	1	1	1	1	1	1	1	1	0	1	0	0	0	0	0	0	0	0	0	1	0	0		0	0	10	16	5	0	0
1104	70	5	0	4	0		9	0		0	1	0	0		0	0	0	0	0	1	0	1	1	1	1	1	0	0	0	0	0	0	0	0	0	0	0	0	0	0	0		0	0	11	6	5	0	0
1105	58	3	0	4	0		12	0		0	1	0	0		0	1	0	0	1	1	0	1	1	1	1	1	0	0	0	0	0	0	0	0	0	0	0	0	0	0	0		0	0	7	7	5	0	0
1106	51	3	0	5	0		1	1	1	0	1	0	0		0	0	0	0	0	1	0	1	1	1	1	1	0	0	1	0	0	0	0	0	0	0	0	0	0	0	0		0	0	11	7	5	0	0
1107	61	4	0	8	0		7	0		0	1	0	0		1	0	1	0	1	1	1	1	1	1	1	1	1	0	0	0	0	0	0	1	0	0	0	0	0	1	0		0	0	7	8	5	0	0
1108	67	4	1	5	0		2	1	1	0	0	0	0		1	0	0	0	1	1	1	0	1	1	1	0	0	0	1	0	0	0	0	0	0	0	0	0	0	0	0		0	0	8	5	5	0	0
1109	75	5	0	3	0		7	0	1	0	1	0	0		1	0	0	0	1	1	1	1	1	1	1	1	1	0	1	0	0	0	0	0	0	1	0	0	0	1	0		0	0	6	1	5	0	0
1110	61	4	0	5	0		10	0	1	0	1	0	0		1	0	0	0	1	1	1	1	1	1	1	1	1	0	1	0	0	0	1	0	0	0	0	0	0	1	1	4	1	0	7	21	7	1	1
1111	79	5	1	8	0		3	1		0	1	0	0		1	1	0	0	1	1	1	1	1	1	1	1	0	0	1	0	0	0	0	0	1	1	0	0	0	0	1	4	1	0	5	0	7	1	1
1112	21	0	1	0	0	1	2	1		0	1	1			0	1	1	1	0	1	1	1	1	1	1	1	1	0	0	0	0	0	0	0	0	0	0	0	0	1	1	4	0	1	-12	31	7	1	1
1113	22	0	0		0	0	12	0	1	0	1	1			0	1	0	1	1	1	1	0	1	1	1	1	0	0	0	1	0	0	0	0	0	0	1	0	0	1	1	4	0	0	1	3	7	1	1
1114	23	0	1	9	0		3	1	1	0	1	0	1	3	0	1	0	0	1	1	1	1	1	1	1	1	1	0	0	0	0	0	0	0	0	0	0	0	0	1	0	1	0	0	9	16	5	0	1
1115	44	2	0	4	0		11	0	1	0	1	1			1	1	0	0	1	1	1	1	1	1	1	1	1	0	0	0	0	0	1	0	0	0	0	0	0	0	1	4	0	0	11	35	7	1	1
1116	42	2	0	5	0	0	8	0		0	1	1			1	1	0	0	1	1	1	1	1	1	1	1	1	0	1	0	0	0	0	1	0	0	0	0	1	0	1	4	1	0	4	22	7	1	1
1117	46	2	1	7	0		3	1	1	0	1	1			1	1	0	0	1	1	1	1	1	1	1	1	1	0	1	0	0	0	0	0	0	0	0	0	0	0	0		0	0	10	6	5	0	0
1118	47	2	0	3	0		10	0	1	0	1	1			0	1	0	0	1	1	1	1	0	1	1	1	0	0	0	0	0	1	0	1	0	0	0	0	1	1	1	4	1	0	2	17	7	1	1
1119	50	3	1	4	0		2	1		0	1	1			0	1	0	0	1	1	1	1	1	1	1	1	0	0	0	0	0	0	0	0	0	0	0	0	0	0	1	4	1	0	8	25	7	1	1
1120	66	4	0	3	0	0	9	0		0	1	1			0	0	0	0	1	1	1	1	1	1	1	1	0	0	1	0	0	0	0	0	0	1	0	0	0	0	0		0	0	3	1	5	0	0
1121	61	4	0	6	0		11	0	1	0	1	1			0	0	1	1	1	1	1	1	1	1	1	1	0	0	1	0	0	0	0	0	0	0	0	0	0	1	1	4	1	0	10	19	7	1	1
1122	60	4	0	0	0	0	7	0		0	1	1			0	1	0	0	1	0	1	1	1	1	1	1	1	0	1	1	0	0	0	0	0	0	0	0	0	1	1	4	1	0	0	9	7	1	1
1123	89	6	0	2	0		10	0		0	1	0	0		0	0	0	0	1	1	1	1	1	1	1	1	1	0	1	0	0	0	0	0	0	1	0	0	0	1	1	4	1	0	2	5	7	1	1
1124	79	5	0	6	0		11	0		0	1	0	0		1	1	0	0	1	1	1	1	1	1	1	1	1	0	0	0	0	0	0	1	0	0	0	0	1	0	1	4	1	0	8	20	7	1	1
1125	87	6	0	5	0		10	0		0	1	0	0		0	0	0	0	1	1	1	1	1	1	1	1	0	0	1	0	0	0	0	0	1	0	0	0	0	1	1	4	0	0	3	9	7	1	1
1126	60	4	0	6	0		7	0	1	0	0	1			0	1	0	0	1	1	1	1	1	1	1	1	0	0	1	0	0	0	0	0	1	0	0	0	0	0	0		0	0	4	3	5	0	0
1127	33	1	0	6	0		8	0		0	1	1			0	0	1	0	1	1	1	1	1	1	1	1	1	0	0	0	0	0	0	0	0	0	0	0	0	0	2		0	0	11	1	4	0	0
1128	44	2	0	5	0		12	0	1	0	1	1			1	1	0	1	0	1	0	1	1	1	1	1	1	0	0	1	0	1	0	0	0	0	0	0	1	0	0		0	0	9	5	5	0	0
1129	38	1	0	8	0		11	0	1	0	1	0	0		1	1	1	0	1	1	1	1	1	1	0	0	1	0	0	0	0	0	0	0	0	0	0	0	0	1	2		0	0	13	5	4	0	0
1130	38	1	0	5	0	0	9	0		0	0	0	0		0	0	0	1	1	1	1	1	1	1	1	1	1	0	1	0	0	0	0	0	0	0	0	0	0	0	1	4	0	0	5	2	7	1	1
1131	64	4	0	5	0		1	1		0	1	1			1	1	1	0	1	1	1	1	1	1	1	1	0	0	1	0	0	0	0	1	1	0	0	0	0	1	2		0	0	9	14	4	0	0
1132	77	5	0	7	0		12	0		0	1	0	0		0	0	0	0	1	1	1	0	1	1	1	1	1	0	1	0	0	0	0	0	0	1	0	0	0	1	1	4	1	0	17	7	7	1	1
1133	57	3	0	2	0		1	1	1	0	1	1			1	0	0	0	1	1	0	1	1	1	1	1	1	0	1	0	0	0	0	1	0	0	0	0	0	1	0		0	0	1	3	5	0	0
1134	52	3	1	4	0		3	1		0	1	1			0	1	0	0	1	1	1	1	1	1	1	1	1	0	0	0	0	0	0	1	0	0	0	0	0	0	1	4	0	0	12	33	7	1	1
1135	58	3	1	7	0		3	1	1	0	1	1			0	1	0	0	0	1	1	1	1	1	1	1	0	0	1	0	0	0	0	1	0	0	0	0	0	0	0		0	0	14	6	5	0	0
1136	80	6	0	6	0	0	9	0		0	1	1			1	1	0	0	1	1	1	1	1	1	1	1	1	0	1	0	0	0	0	0	0	0	0	0	0	0	1	4	0	0	10	14	7	1	1
1137	46	2	0	8	0		12	0		0	1	1			0	1	1	0	1	1	1	1	1	1	1	1	0	0	1	0	0	0	0	0	0	0	0	0	0	0	0		0	0	10	6	5	0	0
1138	65	4	0	1	0	0	8	0	1	0	0	0	0		0	0	0	0	1	0	1	1	1	1	1	1	0	0	1	0	0	0	0	0	0	1	0	0	1	1	1	4	0	0	1	21	7	1	1
1139	46	2	0	5	0		2	1	1	0	1	0	0		0	0	0	0	1	1	0	1	1	1	0	0	0	1	0	0	0	0	0	0	0	0	1	0	0	1	0		0	0	12	2	5	0	0
1140	67	4	0	12	0		1	1		0	0	0	0		0	0	0	0	1	1	1	0	1	1	1	1	0	0	0	0	0	0	0	1	0	0	0	0	0	0	0		0	0	15	6	5	0	0
1141	59	3	0	10	0		12	0	1	0	1	1			0	0	1	1	1	1	1	1	1	1	1	1	1	0	1	0	0	0	0	1	0	0	0	0	0	0	0		0	0	12	23	5	0	0
1142	68	4	0	7	0	0	11	0		0	1	1			0	0	0	0	1	1	1	1	1	1	1	1	1	0	1	0	0	0	0	0	0	0	0	0	1	0	1	4	1	0	7	2	7	1	1
1143	26	0	0	8	0		10	0	1	0	1	0	0		0	0	0	0	1	1	1	1	1	1	1	1	1	0	0	0	0	0	0	0	0	1	0	0	0	0	0		0	0	10	8	5	0	0
1144	27	0	0	3	0	1	2	1	1	0	1	1			0	0	0	0	0	1	1	1	1	1	0	1	1	0	0	0	0	0	0	0	0	0	0	0	0	0	0		0	0	6	6	5	0	0
1145	72	5	0	4	0		11	0		0	1	0	0		1	1	0	0	1	1	1	1	1	1	1	1	1	0	1	0	0	0	0	0	0	0	0	0	0	1	2		0	0	9	22	4	0	0
1146	72	5	0	5	0		12	0		0	1	0	0		1	0	0	0	1	1	1	1	1	1	1	1	1	0	1	0	0	0	0	0	0	0	0	0	0	1	1	4	1	0	8	19	7	1	1
1147	64	4	0	7	0		10	0		0	1	0	0		1	0	0	0	0	1	0	1	1	1	1	1	1	0	1	0	0	0	0	1	0	0	0	0	0	1	0		0	0	10	26	5	0	0
1148	75	5	0	2	0		7	0	1	0	0	0	0		1	1	0	0	1	1	1	1	1	1	1	1	1	0	1	0	0	0	0	1	0	0	0	0	0	0	2		0	0	10	2	4	0	0
1149	63	4	1	3	0		3	1		0	1	1			1	1	0	0	1	1	1	1	1	1	1	1	0	0	1	0	0	0	0	1	0	0	0	0	0	1	1	4	1	0	12	37	7	1	1
1150	54	3	1	4	0		3	1		0	1	0	0		1	0	0	0	1	1	1	1	1	1	1	1	0	0	0	0	0	0	1	0	0	0	0	0	0	1	0		0	0	9	4	5	0	0
1151	72	5	0	6	0		9	0		0	1	0	0		1	0	0	0	1	1	1	1	1	1	1	1	1	0	1	0	0	0	0	0	0	0	0	0	0	0	0		0	0	8	20	5	0	0
1152	74	5	0	9	0	0	9	0		0	1	1			1	1	0	0	1	1	1	1	1	1	1	1	1	0	0	0	0	0	0	0	0	0	0	0	0	1	0		0	0	15	18	5	0	0
1153	71	5	1	4	0	2	3	1		0	0	1			0	0	0	0	1	1	1	1	1	1	1	1	1	0	1	0	0	0	0	0	0	0	0	0	0	0	2		0	0	4	21	4	0	0
1154	52	3	0	9	0	0	8	0	1	0	1	0	0		1	0	0	0	1	1	1	1	1	1	1	1	1	0	0	0	0	0	0	0	0	0	0	0	0	1	1	4	1	0	7	20	7	1	1
1155	53	3	1	7	0	2	3	1		0	1	1			0	0	0	0	1	1	0	1	1	1	1	1	0	0	0	1	0	0	0	0	0	0	0	0	1	0	1	4	1	0	7	4	7	1	1
1156	58	3	0	6	0		7	0	1	0	1	1			0	0	0	1	1	1	1	1	1	1	1	1	1	0	0	0	0	0	0	0	0	0	0	0	0	0	0		0	0	13	2	5	0	0
1157	53	3	0	7	0		1	1	1	0	1	0	0		0	0	0	0	1	1	0	0	1	1	1	1	0	0	0	0	0	0	0	0	0	0	0	0	0	0	0		0	0	5	1	5	0	0
1158	64	4	0	4	0		7	0	1	0	1	0	0		0	0	0	0	1	1	1	1	1	1	1	1	1	0	0	0	0	0	0	0	0	0	0	0	0	1	1	4	1	0	7	13	7	1	1
1159	52	3	0	8	0		8	0	1	0	1	0	0		1	1	0	0	1	1	1	1	1	1	1	1	1	0	1	0	0	0	0	0	0	0	0	0	0	1	0		0	0	10	3	5	0	0
1160	55	3	0	3	0		9	0		0	1	0	0		1	1	0	0	1	1	0	0	1	1	1	1	1	0	0	0	0	0	0	1	0	0	0	0	0	1	0		0	0	5	10	5	0	0
1161	78	5	0	4	0		1	1		0	0	0	0		1	1	0	0	1	1	1	1	1	1	1	1	1	0	1	0	0	0	0	1	0	0	0	1	0	0	1	4	1	0	7	8	7	1	1
1162	71	5	0	6	0		8	0	1	0	0	1			0	0	0	0	0	1	0	1	1	1	1	1	0	0	0	0	0	0	0	0	0	0	0	0	0	0	0		0	0	8	7	5	0	0
1163	62	4	1	7	0	2	3	1	1	0	1	1			0	0	1	0	1	0	1	1	1	1	1	1	0	0	0	0	0	0	0	0	0	0	0	0	0	1	0	2	0	0	7	16	6	1	0
1164	39	1	0	4	0		9	0		0	1	0	0		0	1	0	0	1	1	1	1	1	1	1	1	0	0	0	0	0	0	0	0	0	0	0	0	0	0	0		0	0	10	3	5	0	0
1165	56	3	0	6	0		1	1	1	0	1	1			1	0	0	0	1	1	1	1	1	1	1	1	0	0	1	0	0	0	0	0	0	0	0	0	0	0	0		0	0	14	9	5	0	0
1166	44	2	1	7	0		2	1	1	0	1	1			0	0	0	0	1	1	1	1	1	1	1	1	0	0	0	0	0	0	0	0	0	0	0	0	1	0	1	4	0	0	6	27	7	1	1
1167	83	6	0	8	0	0	8	0		0	1	1			0	1	0	0	1	1	1	1	1	1	1	1	1	0	1	0	0	0	0	1	1	1	0	0	0	0	1	4	1	0	3	23	7	1	1
1168	67	4	0	12	0	1	2	1	1	0	1	1			0	1	1	0	1	1	0	1	1	1	1	1	0	0	0	0	0	0	0	1	0	0	0	0	0	0	0		0	0	10	20	5	0	0
1169	85	6	0	1	0		12	0	1	0	1	1			1	1	0	0	1	1	1	1	1	1	1	1	1	0	0	0	0	0	0	0	1	0	0	0	0	1	0		0	1	1	10	5	0	0
1170	61	4	1	3	0		3	1	1	0	1	1			0	0	0	0	1	0	1	1	1	1	1	1	0	0	1	0	0	0	0	0	0	1	0	0	0	1	0		0	0	10	2	5	0	0
1171	67	4	1	7	0		3	1		0	1	0	0		0	0	0	0	1	1	1	1	1	1	1	1	0	0	1	0	0	0	0	0	0	0	0	0	1	0	1	4	0	0	10	44	7	1	1
1172	68	4	0	7	0		7	0	1	0	1	0	0		0	1	0	1	1	1	1	1	1	1	1	1	0	0	0	0	0	0	0	0	0	0	0	0	0	0	1	4	1	0	9	15	7	1	1
1173	55	3	0	5	0		8	0	1	0	1	0	0		0	1	0	1	1	1	1	1	1	1	1	1	0	0	1	0	0	0	0	0	0	0	0	0	0	1	2		0	0	9	7	4	0	0
1174	52	3	0	8	0		2	1		0	1	0	0		1	1	0	0	1	1	1	1	1	1	1	1	0	0	1	0	0	0	0	0	0	0	1	1	0	0	0		0	0	10	6	5	0	0
1175	64	4	0	5	0	1	11	0	1	0	1	0	0		1	1	1	0	1	1	1	1	1	1	1	1	1	0	1	0	0	0	0	1	0	1	0	1	1	1	1	4	1	1		22	7	1	1
1176	59	3	0	11	0		8	0	1	0	1	0	0		0	1	0	1	1	1	1	1	1	1	1	1	0	0	0	0	0	0	0	0	0	0	0	0	1	1	0		0	0	20	4	5	0	0
1177	43	2	1	4	0		3	1	1	0	1	0	0		1	1	0	1	1	0	1	1	1	1	1	1	1	0	1	0	0	0	0	0	0	0	0	0	1	0	0		0	0	8	6	5	0	0
1178	39	1	0	3	0		11	0		0	1	0	0		0	0	0	0	1	1	0	1	1	1	1	1	0	0	0	0	0	0	0	1	0	0	0	0	0	0	0		0	0	10	3	5	0	0
1179	61	4	0	3	0		8	0	1	0	1	0	0		1	1	1	0	1	1	1	1	1	1	1	1	0	0	0	0	0	0	0	0	0	1	0	0	0	1	0		0	0	4	8	5	0	0
1180	64	4	1	4	0		3	1		0	1	1			1	1	1	0	1	1	1	1	1	1	1	1	0	0	1	0	0	0	0	0	0	0	0	0	0	0	0		0	0	9	0	5	0	0
1181	62	4	0						1	1	1	1			0	0	1	0	0	1	0	1	1	1	1	1	0	0	1	0	0	0	0	0	0	0	0	0	0	1	1	4	0	0	14	13	7	1	1
1182	49	2	1	4	0		2	1	1	0	0	1			1	0	0	0	1	1	1	1	1	1	1	1	1	0	0	0	0	0	0	0	0	0	0	0	1	0	0		0	0	13	4	5	0	0
1183	72	5	0	4	0	0	7	0	1	0	0	0	0		0	1	0	0	1	1	1	1	1	1	1	1	1	0	1	0	0	0	1	0	0	0	0	0	0	1	1	4	1	1	-30	52	7	1	1
1184	60	4	0	5	0		11	0	1	0	1	1			0	0	1	0	1	1	1	1	1	1	1	1	1	0	0	0	0	1	0	1	0	0	0	0	0	1	0		0	0	4	6	5	0	0
1185	66	4	0	3	0		9	0	1	0	1	1			1	0	0	0	1	1	1	0	1	1	1	1	0	0	0	0	0	0	0	0	0	1	0	0	0	1	0		0	0	16	11	5	0	0
1186	51	3	0	4	0		12	0		0	1	0	0		1	1	0	0	1	1	1	1	1	1	1	1	1	0	0	0	0	0	0	1	0	0	0	0	1	1	1	4	1	0	10	49	7	1	1
1187	71	5	0	9	0		7	0	1	0	1	0	0		1	1	0	0	1	1	1	1	1	1	1	1	1	0	0	0	0	0	0	0	0	0	0	0	0	1	0		0	0	7	4	5	0	0
1188	67	4	0	8	0		8	0	1	0	1	0	0		1	1	0	0	1	1	1	1	1	1	1	1	1	0	1	0	0	0	0	0	0	0	0	0	1	0	0		0	0	10	7	5	0	0
1189	51	3	0	3	0		10	0	1	0	0	1			1	0	0	1	1	1	1	1	1	1	0	1	0	0	1	0	0	0	0	0	0	0	0	0	0	0	0		0	0	10	5	5	0	0
1190	83	6	0	7	0		11	0		0	1	1			1	1	1	0	1	1	1	1	1	1	1	1	0	0	1	0	0	0	0	1	0	0	0	0	0	1	0		0	1	10	1	5	0	0
1191	75	5	0	5	0		8	0	1	0	1	1			1	1	0	0	1	1	1	1	1	1	1	1	1	0	1	0	0	0	0	1	0	0	0	0	0	1	0		0	0	1	4	5	0	0
1192	58	3	0	9	0		9	0		0	0	1			1	0	0	1	1	1	1	1	1	1	1	1	0	0	0	0	0	0	0	0	0	0	0	0	0	1	0		0	0	8	2	5	0	0
1193	65	4	0	3	1		11	0	1	1	1	1			0	0	0	0	1	1	1	0	1	1	1	1	1	0	0	1	0	0	0	0	0	0	0	0	0	0	1	4	1	0	1	2	7	1	1
1194	65	4	0	1	0		7	0		0	1	1			1	1	0	1	1	1	1	1	1	1	1	1	0	0	1	0	0	0	0	1	1	0	0	0	0	1	2		1	0	0	5	4	0	0
1195	45	2	0	7	0	0	11	0	1	0	1	1			1	0	1	0	0	1	1	1	1	1	1	1	0	0	1	0	0	0	0	0	0	0	0	0	0	1	0		0	0	4	4	5	0	0
1196	69	4	1	10	0		3	1	1	0	1	1			0	0	0	0	1	1	1	1	1	1	1	1	1	0	1	0	0	0	0	0	0	0	0	0	0	0	1	4	1	0	9	31	7	1	1
1197	66	4	1	9	0		3	1		0	1	0	0		1	1	0	0	1	1	1	1	1	0	1	1	1	0	1	0	0	0	0	1	0	0	0	0	0	0	1	4	1	0	10	27	7	1	1
1198	74	5	0	5	0		8	0	1	0	0	0	0		0	0	1	0	0	1	1	1	1	0	1	1	0	0	1	0	0	0	0	0	0	0	0	0	0	1	1	4	0	0	8	22	7	1	1
1199	75	5	0	13	0	0	10	0	1	0	1	1			1	0	0	1	1	1	1	1	1	1	1	0	1	0	1	0	0	0	0	1	0	1	0	0	0	0	0		0	0	12	14	5	0	0
1200	44	2	0	9	0	0	7	0		0	1	1			0	0	0	0	1	1	1	1	1	1	1	1	0	0	1	0	0	0	0	1	0	0	0	0	0	0	1	4	1	0	8	15	7	1	1
1201	66	4	0	7	0		8	0	1	0	0	0	0		1	0	0	0	1	0	1	1	1	0	1	1	0	0	0	0	0	0	0	1	0	0	0	0	0	1	1	4	1	0	7	12	7	1	1
1202	77	5	0	9	0		10	0		0	1	0	0		1	1	1	0	1	0	1	1	1	1	1	1	0	0	1	0	0	0	0	0	0	1	0	0	0	1	0		0	0	14	15	5	0	0
1203	62	4	1	10	0		3	1	1	0	1	0	0		1	1	0	0	1	1	1	1	1	1	0	1	0	0	1	0	0	0	0	1	0	0	0	0	1	0	1	4	0	0	12	9	7	1	1
1204	74	5	1	6	0		3	1	1	0	1	1			1	0	0	0	1	1	0	1	1	1	1	1	0	0	1	0	0	0	0	0	0	0	0	0	0	0	0		1	0	6	13	5	0	0
1205	72	5	0	2	0		1	1	1	0	1	1			1	0	0	0	1	1	1	1	1	1	1	1	0	0	1	0	0	0	0	0	0	0	0	0	0	0	1	4	0	0	6	13	7	1	1
1206	73	5	1	6	0		3	1	1	0	1	1			1	1	0	0	1	1	1	1	1	1	1	1	1	0	1	0	0	0	0	1	0	0	0	0	0	0	0		0	0	11	28	5	0	0
1207	77	5	0	6	0		12	0		0	1	1			0	1	0	0	0	1	0	1	1	1	0	0	0	0	1	0	0	0	0	1	0	0	0	0	1	1	1	4	0	0	5	19	7	1	1
1208	64	4	0	3	0		11	0	1	0	1	1			1	0	0	0	1	1	1	1	1	1	1	1	1	0	1	0	0	0	1	0	0	0	0	0	0	0	0		0	0	11	9	5	0	0
1209	70	5	1	2	0		3	1	1	0	1	0	0		1	1	0	0	1	1	1	1	1	1	1	1	0	0	1	0	0	0	0	1	0	0	0	1	1	1	0		0	0	0	26	5	0	1
1210	45	2	0	2	0		8	0		0	0	0	0		1	1	0	1	1	0	1	1	1	1	1	1	1	0	0	0	0	0	0	0	0	0	0	0	0	0	0		0	0	33	3	5	0	0
1211	75	5	1	6	0		3	1	1	0	1	1			0	1	0	0	0	1	1	1	1	1	1	1	1	0	1	0	0	1	0	0	0	0	0	0	0	1	1	4	0	0	12	11	7	1	1
1212	69	4	0	27	0	0	8	0	1	0	0	1			1	1	1	0	1	1	1	1	1	1	1	1	1	0	1	0	0	0	0	0	0	0	0	0	0	1	1	4	0	0	24	52	7	1	1
1213	63	4	0	3	0		8	0	1	0	1	1			1	0	1	0	1	1	1	1	1	1	1	1	0	0	0	0	0	0	0	0	0	0	0	0	0	1	1	4	1	0	6	19	7	1	1
1214	52	3	0	6	0		2	1		0	1	1			1	0	0	0	0	1	1	1	1	1	1	1	1	0	1	0	0	0	0	0	0	0	0	0	0	0	0		0	0	13	7	5	0	0
1215	57	3	0	5	0		7	0	1	0	1	1			1	1	0	1	1	1	1	1	1	1	1	1	1	0	1	0	0	0	0	1	1	0	0	0	0	0	1	4	0	0	15	5	7	1	1
1216	56	3	0	5	0		7	0	1	0	1	1			0	0	0	1	1	1	1	1	1	1	1	1	0	0	0	0	0	0	0	0	0	0	0	0	0	1	0		0	0	10	1	5	0	0
1217	76	5	0	1	0	0	9	0		0	1	1			1	1	0	0	1	1	1	1	1	1	1	1	1	0	0	0	0	0	0	0	0	0	0	0	0	1	1	4	1	0	1	15	7	1	1
1218	60	4	0	4	0		1	1		0	1	1			1	0	0	0	1	1	1	1	1	1	1	1	0	0	0	0	0	0	0	0	0	0	0	0	1	1	1	4	0	0	7	7	7	1	1
1219	72	5	0	4	0		11	0	1	0	1	1			0	0	1	0	1	1	0	1	0	1	1	1	0	0	0	0	0	0	0	0	0	0	0	0	0	0	0		0	0	10	11	5	0	0
1220	62	4	0	4	0		7	0	1	0	0	1			0	1	0	0	1	1	0	0	1	1	1	1	1	0	1	0	0	0	0	0	0	0	0	0	0	0	1	4	1	0	12	25	7	1	1
1221	66	4	0	3	0	0	8	0	1	0	1	1			1	0	0	1	1	1	1	1	1	1	1	1	1	0	1	0	0	0	0	0	0	0	0	0	0	1	2		0	0	4	6	4	0	0
1222	52	3	0	11	0		12	0		0	1	1			1	1	0	0	1	1	1	1	1	1	1	1	1	0	1	0	0	0	0	0	0	0	0	0	1	0	0		0	0	16	3	5	0	0
1223	103	6	0	4	0		1	1	1	0	1	0	0		1	0	1	0	1	1	1	1	1	1	1	1	1	0	0	0	0	0	0	0	0	0	0	0	0	1	0		0	0	2	8	5	0	0
1224	86	6	0	2	0	0	9	0		0	1	0	0		1	1	1	1	1	0	0	1	1	1	1	1	1	0	1	0	0	0	0	0	0	0	0	0	0	1	1	4	1	0	1	4	7	1	1
1225	49	2	0	11	0		7	0		0	1	0	0		0	1	0	0	1	1	1	1	1	1	1	1	0	0	0	0	0	0	0	0	0	0	0	0	0	1	1	4	0	0	10	1	7	1	1
1226	48	2	0	5	0	0	1	1	1	0	1	1			1	0	0	0	1	1	1	1	1	1	0	1	0	0	1	0	0	0	0	0	0	0	0	0	1	0	1	4	0	0	10	8	7	1	1
1227	92	6	0	1	0		9	0		0	0	0	0		0	1	0	0	1	1	1	1	1	0	1	1	0	0	1	0	0	0	0	0	0	0	0	0	0	1	0		0	0	12	3	5	0	0
1228	53	3	0	8	0		7	0	1	0	0	1			0	0	0	1	1	1	1	1	1	1	1	1	1	0	0	0	0	0	0	0	0	0	0	0	0	1	0		0	0	9	23	5	0	0
1229	31	1	0	9	0		9	0		0	1	0	0		0	0	0	0	1	1	0	1	1	1	1	1	1	0	0	0	0	0	0	0	0	0	0	0	0	1	1	4	0	0	11	14	7	1	1
1230	59	3	0	7	0		7	0	1	0	1	1			0	0	0	1	1	1	1	1	1	1	1	1	0	0	1	0	0	0	0	0	0	0	0	0	0	0	2		0	0	8	1	4	0	0
1231	27	0	0	3	0		9	0		0	0	0	0		1	1	0	0	1	1	1	1	1	1	1	1	0	0	0	0	0	0	0	0	0	0	0	0	0	0	0		0	0	7	6	5	0	0
1232	25	0	0	10	0	0	12	0		0	1	0	0		0	0	0	1	1	1	1	1	1	1	0	0	0	0	0	0	0	0	0	0	0	0	0	0	0	0	2		0	0	11	0	4	0	0
1233	57	3	0	4	0		11	0		0	1	1			1	0	0	0	1	1	1	1	1	1	1	1	0	0	1	0	0	0	0	0	0	0	0	0	0	0	1	4	0	0	10	42	7	1	1
1234	49	2	0	5	0		9	0		0	1	1			1	0	0	0	0	1	1	1	1	1	0	1	0	0	0	0	0	0	0	0	0	0	0	0	0	0	0		0	0	8	6	5	0	0
1235	60	4	0	7	0		11	0		0		1			1	0	0	0	1	1	1	1	1	1	1	1	1	0	0	0	0	0	0	0	0	1	0	0	0	0	0		0	0	14	6	5	0	0
1236	60	4	0	7	0		11	0		0	1	1			1	0	0	0	1	1	1	1	1	1	1	1	1	0	0	0	0	0	0	0	0	1	0	0	0	0	0		0	0	25	8	5	0	0
1237	54	3	0	4	0		12	0	1	0	0	1			1	0	0	0	1	1	1	1	1	1	1	1	1	0	1	0	0	0	0	1	0	0	0	0	0	0	0		0	0	11	6	5	0	0
1238	43	2	1	11	0		3	1	1	0	1	1			0	0	0	0	1	1	1	1	1	0	1	1	0	0	0	0	0	0	0	0	0	0	0	0	0	0	0		0	0	11	7	5	0	0
1239	40	2	0	4	0		10	0		0	1	1			0	1	1	0	1	1	1	1	1	1	1	1	1	0	0	0	0	0	0	0	0	0	0	0	1	0	0		0	0	3	1	5	0	0
1240	65	4	0	4	0		7	0	1	0	1	1			1	0	0	1	1	1	1	1	1	1	1	1	0	0	0	0	0	0	0	0	0	0	0	0	0	0	1	4	0	0	9	16	7	1	1
1241	55	3	0	1	0	0	1	1	1	0	1	1			1	0	0	0	1	1	1	1	1	1	1	1	1	0	1	0	0	0	0	1	0	0	0	0	0	0	0		0	0	1	6	5	0	0
1242	54	3	0	4	0	0	12	0		0	1	1			1	0	0	0	1	1	1	1	1	1	1	1	1	0	1	0	0	0	0	1	0	0	0	0	0	0	0		0	0	3	1	5	0	0
1243	40	2	0	3	0		9	0		0	0	1			0	1	0	0	1	0	1	1	1	1	1	1	1	0	0	0	0	0	0	0	0	0	0	0	1	0	1	4	0	0	5	19	7	1	1
1244	51	3	0	14	0		9	0	1	0	1	1			0	1	1	0	0	1	1	1	1	1	1	1	0	0	0	0	0	0	0	0	0	0	0	0	0	1	0		0	0	20	3	5	0	0
1245	75	5	0	7	0	1	1	1		0	1	0	0		1	0	0	0	1	1	0	0	1	1	1	1	1	0	1	0	0	0	0	1	0	0	0	0	0	1	0		0	0	6	5	5	0	0
1246	66	4	1	8	0		3	1	1	0	1	1			0	0	0	0	1	1	1	1	1	1	1	1	0	0	1	0	0	0	0	1	0	0	0	0	0	1	0		0	0	15	2	5	0	0
1247	79	5	0	5	0		11	0	1	0	1	1			0	1	1	0	1	1	1	1	1	1	1	1	0	0	0	0	0	0	0	0	0	0	0	0	0	1	0		0	0	5	11	5	0	0
1248	26	0	0	3	0		11	0	1	0	1	1			0	1	0	0	1	1	0	1	1	1	1	1	0	0	0	0	0	0	0	0	0	0	0	0	1	1	0		0	0	7	8	5	0	0
1249	59	3	0	4	0		8	0	1	0	1	1			1	0	0	0	1	1	1	1	1	1	1	1	0	0	0	0	0	0	0	0	0	0	0	0	0	1	2		0	0	5	2	4	0	0
1250	64	4	0	4	0		8	0	1	0	1	1			1	0	1	0	1	1	1	1	1	1	1	1	0	0	1	0	0	0	0	0	0	0	0	0	0	1	1	4	1	0	1	23	7	1	1
1251	83	6	0	10	0		2	1	1	0	1	1			1	0	0	1	1	1	0	1	1	1	1	1	1	0	1	0	0	0	0	0	1	0	0	0	0	0	2		0	0	11	17	4	0	0
1252	54	3	1	4	0		3	1		0	1	1			1	1	0	0	1	1	1	1	1	1	1	1	0	0	1	0	0	0	0	0	0	0	0	0	0	1	1	4	1	0	8	8	7	1	1
1253	77	5	1	0	0		2	1		0	1	1			0	0	0	0	1	1	1	1	1	1	1	1	0	0	1	0	0	0	0	0	0	0	0	0	0	0	1	4	0	0	13	18	7	1	1
1254	71	5	0	5	0		10	0	1	0	1	1			1	0	0	0	1	1	1	1	1	1	1	1	1	0	1	0	0	0	0	0	0	0	0	1	0	1	0		0	0	8	7	5	0	0
1255	68	4	0	5	0	0	9	0	1	0	1	1			0	0	0	0	1	1	0	1	1	1	1	1	1	0	0	0	0	0	0	0	0	0	0	0	0	0	1	4	1	0	7	23	7	1	1
1256	67	4	1	8	0		3	1		0	1	1			0	0	0	0	1	1	1	1	1	1	1	1	1	0	0	0	0	0	0	0	0	0	0	0	1	0	1	4	1	0	11	10	7	1	1
1257	58	3	0	5	0		10	0		0	1	1			1	0	0	0	1	1	1	1	1	1	1	1	1	0	0	0	0	0	0	1	0	0	0	0	0	0	0		0	0	8	9	5	0	0
1258	74	5	0	14	0		7	0	1	0	0	1			1	0	0	0	1	0	1	1	1	1	1	1	0	0	1	0	0	0	0	1	0	0	0	1	0	1	1	4	1	0	12	3	7	1	1
1259	80	6	0	2	0		1	1	1	0	0	1			0	1	1	0	1	1	1	1	1	1	1	1	0	0	0	0	0	0	0	0	0	0	0	0	0	1	0		0	0	8	3	5	0	0
1260	51	3	0	12	0	0	11	0	1	0	1	1			0	1	0	0	1	1	1	1	1	1	1	1	0	0	1	0	0	0	0	0	0	0	0	0	1	0	1	4	0	0	8	27	7	1	1
1261	52	3	0	3	0	0	2	1		0	1	1			0	1	1	0	1	1	1	1	1	1	1	1	0	0	1	0	0	0	0	0	0	0	0	0	0	1	0		0	0	2	3	5	0	0
1262	46	2	0	4	0		10	0		0	0	0	0		1	1	0	0	1	1	1	1	1	1	1	1	0	0	0	0	0	0	0	0	0	0	0	0	0	0	0		0	0	8	4	5	0	0
1263	74	5	0	4	0		12	0	1	0	1	0	0		0	0	0	1	1	1	0	1	1	1	1	1	1	0	1	0	0	0	0	1	0	0	0	0	0	0	0		0	0	5	12	5	0	0
1264	23	0	0	15	0		8	0		0	1	1			1	0	0	0	1	1	1	1	1	1	1	1	1	0	0	0	0	0	0	0	0	0	0	0	0	1	1	4	1	0	15	8	7	1	1
1265	29	0	0	4	0		8	0	1	0	1	1			0	1	1	0	1	1	1	1	1	1	1	1	1	0	0	0	0	0	0	0	0	0	0	0	0	0	1	4	0	0	7	5	7	1	1
1266	88	6	1	7	0	2	3	1		0	1	0	0		1	0	0	0	1	1	1	1	1	1	1	1	0	0	1	0	0	0	0	0	0	0	0	0	0	1	2		1	0	10	15	4	0	1
1267	59	3	0	7	0		2	1	1	0	0	1			0	0	0	0	1	1	0	1	1	1	1	1	1	0	0	0	0	0	0	0	0	0	0	0	0	1	1	4	1	0	12	37	7	1	1
1268	19	0	0	3	0	0	10	0	1	0	1	0	0		0	0	0	1	1	1	1	1	1	1	1	1	1	0	0	1	0	0	0	0	0	0	1	0	0	0	0		0	0	4	8	5	0	0
1269	86	6	0	0	1		10	0	0	1	1	0	0		1	1	0	0	1	1	1	1	1	1	1	1	1	0	1	0	0	0	0	1	1	0	0	0	0	0	0		1	0	0	23	5	0	0
1270	36	1	0	4	0		9	0		0	1	1			0	0	1	0	1	1	1	1	1	1	1	1	0	0	0	0	0	0	1	0	0	1	0	0	0	0	0		0	0	6	2	5	0	0
1271	28	0	0	5	0		7	0		0	1	1			0	0	0	0	1	1	1	1	1	1	1	1	1	0	0	0	0	0	0	0	0	0	0	0	0	0	0		0	0	9	1	5	0	0
1272	33	1	0	4	0		12	0	1	0	0	1			0	0	0	0	1	1	1	1	1	1	1	1	0	0	0	0	0	0	0	0	0	0	0	0	0	0	0		0	0	6	2	5	0	0
1273	34	1	1	11	0		3	1		0	1	1			0	0	0	1	1	1	1	1	1	0	1	1	0	0	0	0	0	0	0	0	0	0	0	0	0	1	1	4	0	0	11	14	7	1	1
1274	43	2	0	4	0		8	0	1	0	1	1			0	1	0	0	1	1	1	1	1	1	1	1	1	0	0	0	0	0	0	0	0	0	0	0	1	0	1	4	0	0	8	17	7	1	1
1275	32	1	0	9	0		12	0		0	1	0	0		1	0	0	0	1	1	1	1	1	1	1	1	0	0	0	0	0	0	0	0	0	0	0	0	1	0	0		0	0	14	4	5	0	0
1276	41	2	0	15	0	0	7	0	1	0	1	0			0	0	0	0	1	1	1	1	1	1	1	1	0	0	0	0	0	0	0	0	0	0	1	0	0	1	1	4	0	0	12	10	7	1	1
1277	46	2	0	5	1		11	0	0	1	1	0	0		0	1	0	0	1	1	1	1	1	1	1	1	1	0	1	0	0	0	0	0	0	0	0	0	1	0	2		0	0	1	7	4	0	0
1278	61	4	0	6	0		11	0	1	0	1	0	0		1	0	0	0	1	1	1	1	1	1	1	1	1	0	1	0	0	0	0	1	0	0	0	0	1	1	1	4	0	0	11	10	7	1	1
1279	35	1	0	14	0		12	0	1	0	1	1			1	0	0	0	1	1	1	0	1	1	1	1	0	0	0	0	0	0	0	0	0	0	0	0	0	1	0		0	0	14	2	5	0	0
1280	66	4	0	4	0	0	10	0		0	1	1			1	0	1	0	1	1	1	1	1	1	1	1	1	0	1	0	0	0	0	0	0	0	0	0	0	1	1	4	0	0	3	17	7	1	1
1281	51	3	0	5	0		11	0		0	0	1			0	0	1	0	1	1	1	1	1	1	1	1	1	0	1	0	0	0	0	0	0	0	0	0	0	1	0		0	0	11	5	5	0	0
1282	49	2	0	9	0		1	1	1	0	1	0	0		0	0	0	0	0	1	1	1	1	1	1	1	1	0	1	0	0	0	0	0	0	0	0	0	0	1	0		0	0	11	5	5	0	0
1283	55	3	0	7	0		8	0	1	0	1	1			0	1	0	0	1	1	1	1	1	1	1	1	1	0	0	0	0	0	0	1	0	0	0	0	0	1	1	4	0	0	6	5	7	1	1
1284	31	1	0	6	0		8	0	1	0	1	1			0	0	0	1	1	1	0	1	1	1	1	1	1	0	0	0	0	0	0	0	0	0	0	0	1	0	0		0	0	10	3	5	0	0
1285	61	4	0	8	0		9	0		0	1	1			0	0	0	0	1	1	1	1	1	1	0	0	1	0	0	0	0	0	0	1	0	0	0	0	0	0	1	4	1	0	12	51	7	1	1
1286	61	4	0	3	0		2	1	1	0	1	1			0	1	0	0	1	1	1	1	1	1	1	1	0	0	1	0	0	0	0	1	0	0	0	0	0	0	0		0	0	9	8	5	0	0
1287	89	6	0	4	0		8	0		0	1	0	0		1	0	0	1	0	0	1	1	1	1	1	1	1	0	1	0	0	0	0	0	0	0	0	0	0	1	1	4	1	0	5	2	7	1	1
1288	43	2	1	6	0		3	1		0	1	1			1	1	0	0	1	1	1	1	1	1	1	1	1	0	0	0	0	0	0	0	0	0	0	0	0	0	0		0	0	14	1	5	0	0
1289	41	2	1	2	0	2	3	1	1	0	1	1			0	1	1	0	1	1	1	1	1	1	1	1	0	0	1	0	0	0	0	1	0	0	0	1	0	0	2		0	1	2	23	4	0	0
1290	48	2	0	1	0		12	0		0	1	1			0	0	0	1	1	1	1	1	1	1	1	1	1	0	1	0	0	0	0	0	0	0	0	0	0	0	2		0	0	13	0	4	0	0
1291	51	3	0	6	0		1	1	1	0	1	0	0		1	0	0	0	0	1	0	1	1	1	1	1	0	0	0	0	0	0	0	0	0	0	0	0	0	1	0		0	0	6	2	5	0	0
1292	80	6	0	12	0		2	1	1	0	1	0	0		0	1	1	0	1	1	1	1	1	1	1	1	0	0	0	1	0	0	0	0	0	0	0	0	0	0	0	3	0	0	14	8	6	1	1
1293	60	4	0	14	0		11	0	1	0	1	1			1	0	0	0	1	0	1	1	1	1	1	1	1	0	0	0	0	0	0	1	0	0	0	0	0	0	1	4	0	0	13	41	7	1	1
1294	45	2	1	8	0		3	1		0	1	0	0		0	0	0	0	0	1	1	1	1	1	1	1	0	0	1	0	0	0	0	1	0	0	0	0	0	0	0		0	0	10	6	5	0	0
1295	65	4	0	6	0		9	0	1	0	1	0	0		1	1	1	0	1	1	1	1	1	1	1	1	0	0	1	0	0	0	0	0	0	0	0	0	0	1	0		0	0	9	11	5	0	0
1296	54	3	0	4	0		9	0		0	1	1			1	0	0	0	1	1	1	1	1	1	1	0	1	0	1	0	0	0	0	1	0	0	0	0	0	1	0		0	0	11	4	5	0	0
1297	52	3	1	8	0		3	1		0	1	1			1	1	0	0	1	1	1	1	1	0	1	1	1	0	1	0	0	0	0	0	0	0	0	0	0	0	1	4	0	0	10	20	7	1	1
1298	64	4	0	12	0		9	0	1	0	1	1			1	0	0	0	1	1	1	1	1	1	1	1	1	0	1	0	0	0	0	0	0	0	0	0	0	0	1	4	0	0	14	31	7	1	1
1299	54	3	1	7	0		3	1	1	0	1	1			0	0	0	0	1	1	0	1	1	1	0	0	1	0	0	0	0	0	0	0	0	0	0	0	1	0	0		0	0	8	8	5	0	0
1300	74	5	0	1	0	0	1	1	1	0	1	1			1	1	0	0	1	1	1	1	1	1	1	1	1	0	0	1	0	0	0	0	0	0	0	0	1	0	0		1	0	2	43	5	0	0
1301	49	2	1	3	0		3	1	1	0	1	1			1	1	0	0	1	1	1	1	1	1	1	1	0	0	1	0	0	0	0	1	0	0	0	0	1	0	1	4	0	0	4	53	7	1	1
1302	37	1	0	6	0		12	0	1	0	1	1			1	1	1	0	1	1	1	1	1	1	1	1	0	0	0	0	0	0	0	0	0	0	0	0	0	0	2		0	0	25	2	4	0	0
1303	39	1	0	30	0		10	0	1	0	1	1			1	1	0	0	1	1	1	1	1	1	1	1	1	0	0	0	0	1	0	0	0	0	1	0	0	1	1	4	1	1		42	7	1	1
1304	31	1	0	7	0		7	0	1	0	0	1			0	1	0	1	1	1	0	1	1	1	1	1	0	0	0	0	0	0	0	0	0	0	1	0	0	0	0		0	0	6	30	5	0	0
1305	42	2	0	5	0		9	0		0	1	1			0	0	0	0	1	1	1	1	1	1	0	1	1	0	0	0	0	0	0	0	0	0	0	0	0	0	0		0	0	8	7	5	0	0
1306	72	5	0	1	0	0	12	0	1	0	1	1			0	1	1	0	1	1	1	1	1	1	1	1	1	0	1	0	0	0	0	1	0	0	0	0	0	0	1	4	1	0	1	18	7	1	1
1307	38	1	1	5	0		3	1	1	0	1	1			0	0	0	0	1	1	0	1	1	1	1	1	1	0	0	0	0	0	0	0	0	0	0	0	0	0	0		0	0	9	2	5	0	0
1308	66	4	0	6	0	2	11	0	1	0	1	0	0		0	0	0	0	1	1	1	1	1	1	1	1	0	0	1	0	0	0	0	0	0	0	0	0	0	0	0		0	0	5	23	5	0	0
1309	61	4	0	1	0	0	10	0	1	0	1	1			1	1	0	0	1	1	1	1	1	1	1	1	1	0	0	0	0	0	0	0	0	0	0	0	0	1	1	4	1	1	-13	45	7	1	1
1310	49	2	0	3	0		11	0	1	0	1	1			0	0	1	0	1	1	1	1	1	1	1	1	0	0	1	0	0	0	0	0	0	0	0	0	1	0	0		0	0	9	3	5	0	0
1311	33	1	0	4	0		12	0		0	1	1			0	0	1	1	1	1	0	1	1	1	1	1	1	0	0	0	0	0	0	0	0	0	0	0	0	0	0		0	0	11	1	5	0	0
1312	49	2	0	9	0		8	0	1	0	1	1			1	1	1	1	1	1	1	1	1	1	1	1	1	0	0	0	0	0	0	0	0	0	0	0	0	0	1	4	0	0	8	14	7	1	1
1313	76	5	0	4	0		1	1	1	0	1	1			0	0	0	0	1	1	1	1	1	1	1	0	1	0	0	0	0	0	0	0	1	0	0	0	0	0	0		0	0	7	4	5	0	0
1314	66	4	0	6	0		1	1	1	0	0	1			0	1	0	0	1	1	1	1	1	1	1	1	0	0	0	0	0	0	0	0	0	0	0	0	0	0	0		0	0	10	3	5	0	0
1315	63	4	0	2	0	3	8	0	1	0	1	0	0		0	1	1	0	1	1	0	1	1	1	1	1	0	0	0	0	0	1	0	1	0	0	0	0	0	1	0		0	0	2	16	5	0	0
1316	77	5	0	6	0	0	8	0	1	0	1	0	0		1	0	0	0	1	1	0	1	1	1	1	1	1	0	1	0	0	0	0	0	0	0	0	1	0	1	1	4	1	0	3	8	7	1	1
1317	70	5	0	2	0	1	11	0		0	1	0	0		0	1	0	0	1	1	1	1	1	1	1	1	0	0	1	0	0	0	0	0	0	0	0	0	1	0	1	4	1	0	2	0	7	1	1
1318	69	4	0	7	0		8	0	1	0	0	0	0		0	1	1	0	1	1	1	0	1	1	0	0	0	0	0	0	0	0	0	0	0	0	0	0	0	1	0		0	0	8	7	5	0	0
1319	76	5	0	6	0		12	0	1	0	1	0	0		0	1	0	0	1	1	1	1	1	1	1	1	0	0	1	0	0	0	0	1	0	1	0	0	1	1	0		0	0	7	6	5	0	0
1320	43	2	1	5	0		2	1	1	0	1	0	0		0	0	1	0	1	1	1	0	0	1	1	1	1	0	0	0	0	0	0	0	0	0	0	0	1	0	0		0	0	10	3	5	0	0
1321	32	1	0	3	0		7	0	1	0	1	0			0	0	1	0	0	1	1	1	1	1	1	1	0	0	0	0	0	0	0	0	0	0	0	0	0	0	0		0	0	8	5	5	0	0
1322	41	2	0	5	0		1	1	1	0	1	0	0		1	1	0	0	1	1	1	1	1	1	1	0	1	0	0	0	0	0	0	0	0	0	0	0	0	0	1	4	0	0	10	2	7	1	0
1323	53	3	0	6	0		11	0	1	0	1	0	0		0	0	0	0	0	1	0	1	1	1	0	1	1	0	0	0	0	0	0	0	0	0	0	0	0	1	0		0	0	12	4	5	0	0
1324	55	3	0	4	0		12	0	1	0	1	0	0		1	1	0	0	1	1	1	1	1	1	0	0	0	0	1	0	0	0	0	0	0	0	0	0	0	0	0		0	0	8	3	5	0	0
1325	47	2	1	4	0		3	1		0	1	0	0		0	0	0	0	1	1	1	1	1	1	1	1	0	0	0	0	0	0	0	0	0	0	0	0	1	0	1	4	1	0	12	22	7	1	1
1326	57	3	1	5	0		3	1		0	1	0	0		1	1	0	0	1	0	1	1	1	1	1	1	1	0	1	0	0	0	0	1	0	0	0	0	1	0	1	4	1	0	7	20	7	1	1
1327	48	2	0	5	0		10	0	1	0	1	0	0		1	1	0	0	1	1	1	1	1	1	1	1	1	0	1	0	0	0	0	0	0	0	0	0	0	0	0		0	0	12	3	5	0	0
1328	56	3	0	6	0		12	0	1	0	1	0	0		0	1	0	0	1	1	1	0	1	1	1	1	0	0	1	0	0	0	0	1	0	0	0	0	0	1	0		0	0	10	6	5	0	0
1329	53	3	0	6	0		1	1	1	0	1	0	0		0	0	0	0	1	1	1	1	1	1	1	1	1	0	0	0	0	0	0	0	0	0	1	0	0	0	1	4	0	0	9	26	7	1	1
1330	61	4	0	8	0		9	0		0	1	0	0		0	1	0	0	1	0	1	1	1	0	1	1	0	0	1	0	0	0	0	0	0	0	0	0	0	1	0		0	0	13	4	5	0	0
1331	70	5	0	7	0	1	12	0	1	0	1	0	0		1	1	0	0	1	1	1	1	1	1	1	1	0	0	1	0	0	0	0	1	0	0	0	0	0	1	0		0	0	7	9	5	0	0
1332	42	2	0	4	0		10	0	1	0	0	0	0		0	1	0	0	1	1	1	0	1	1	1	1	0	0	0	0	0	0	0	0	0	0	0	0	0	0	0		0	0	6	20	5	0	0
1333	48	2	0	0	0		11	0		0	1	0	0		0	1	0	0	1	1	0	1	0	1	1	1	0	0	1	0	0	0	0	1	0	0	0	0	0	0	0		0	0	6	2	5	0	0
1334	48	2	0	6	1		8	0	1	1	1	0	0		0	1	0	0	1	1	1	1	1	1	1	1	0	0	1	0	0	0	0	1	1	0	0	0	0	1	1	4	0	0	5	19	7	1	1
1335	48	2	0	4	0		7	0	1	0	1	0			1	0	0	1	1	1	0	1	1	1	1	1	0	0	0	0	0	0	0	0	0	0	0	0	0	1	2		0	0	8	4	4	0	0
1336	54	3	0	3	0	0	12	0	1	0	1	0	0		1	0	0	0	1	1	1	1	1	1	1	1	0	0	1	0	0	0	0	1	0	0	0	0	1	0	1	4	1	0	3	10	7	1	1
1337	49	2	0	4	0		10	0	1	0	1	1			0	1	0	0	1	1	1	1	1	1	1	1	0	0	1	0	0	0	0	0	0	0	0	0	0	0	0		0	0	7	5	5	0	0
1338	59	3	0	5	0		2	1		0	1	1			1	0	0	0	1	1	1	1	1	1	1	1	0	0	1	0	0	0	0	0	0	1	0	0	0	0	0		0	0	7	6	5	0	1
1339	62	4	0	9	0		1	1	1	0	1	0	0		0	0	1	0	1	1	1	1	1	1	1	1	0	0	1	0	0	0	0	0	0	0	0	0	1	0	0		0	0	11	1	5	0	0
1340	52	3	0	8	0		7	0	1	0	1	0	0		0	0	0	0	0	1	0	1	1	1	1	1	0	0	1	0	0	0	0	0	0	0	0	0	0	1	0		0	0	12	8	5	0	0
1341	70	5	0	9	0	0	9	0	1	0	1	0	0		1	1	0	0	1	1	1	1	1	1	1	0	0	0	0	1	0	0	0	0	0	0	1	0	0	1	1	4	1	0	6	12	7	1	1
1342	55	3	0	3	0		12	0	1	0	1	1			1	0	0	0	1	1	1	1	1	1	1	1	0	0	1	0	0	0	0	0	0	0	0	0	0	1	0		0	0	15	4	5	0	0
1343	42	2	1	4	0		3	1		0	1	0	0		0	1	0	0	1	1	1	1	1	1	0	0	0	0	0	0	0	0	0	0	0	0	0	0	1	0	1	4	0	0	3	34	7	1	1
1344	57	3	1	9	0	2	3	1		0	1	0	0		1	1	0	0	1	1	1	1	1	1	1	1	1	0	1	0	0	0	0	0	0	0	1	0	1	1	1	4	0	0	8	8	7	1	1
1345	44	2	0	4	0		8	0	1	0	1	0	0		0	1	0	0	1	0	1	1	1	1	1	1	0	0	0	0	0	0	0	0	0	0	0	0	0	0	0		0	0	9	4	5	0	0
1346	46	2	0	6	0		11	0	1	0	1	0	0		0	1	0	1	1	1	1	1	1	1	1	1	0	0	0	0	0	0	0	0	1	0	0	0	0	0	1	4	1	0	20	13	7	1	1
1347	52	3	0	6	0		7	0		0	1	0	0		1	1	0	0	1	1	1	1	1	1	1	1	1	0	1	0	0	0	0	0	0	0	0	0	0	1	1	4	1	0	9	5	7	1	1
1348	49	2	0	5	0	1	11	0	1	0	1	0	0		1	1	0	1	1	1	1	1	1	1	1	1	0	0	0	0	0	0	1	0	0	0	0	0	0	0	2		0	0	20	0	4	0	0
1349	50	3	0	5	0		2	1	1	0	1	0	0		0	0	1	1	0	1	0	0	1	1	0	0	0	0	1	0	0	0	0	0	0	0	0	0	0	0	0		0	0	7	15	5	0	0
1350	27	0	0	6	0		12	0	1	0	0	0	1	3	1	1	0	0	1	1	1	1	1	1	1	1	1	0	0	0	0	0	0	1	0	0	0	0	0	0	0		0	0	8	3	5	0	0
1351	43	2	0	7	0		7	0	1	0	1	0	0		0	1	1	0	1	1	1	1	1	1	1	1	0	0	0	0	0	0	0	0	0	0	0	0	0	0	0		0	0	11	2	5	0	0
1352	65	4	1	5	0		3	1		0	1	0	0		1	0	0	1	1	1	1	1	1	1	1	1	1	0	0	0	0	0	1	1	0	0	0	0	1	0	2		0	0	6	0	4	0	0
1353	56	3	0	2	0		10	0		0	1	0	0		1	1	0	1	1	1	1	1	1	1	1	1	0	0	1	0	0	0	0	0	0	0	0	0	0	1	0		0	0	7	2	5	0	0
1354	45	2	1	14	0	2	3	1	1	0	1	0	0		1	1	1	0	1	1	1	0	1	1	1	1	0	0	0	0	0	0	0	0	0	0	0	0	0	1	0		0	0	14	4	5	0	0
1355	50	3	0	5	0	0	10	0	1	0	1	0	0		1	1	1	0	1	1	1	1	1	1	1	1	0	0	0	0	0	0	0	0	0	0	0	0	0	1	2		0	0	5	3	4	0	0
1356	75	5	0	6	0		11	0	1	0	1	0	0		0	0	0	0	0	1	1	1	1	1	1	1	1	0	1	0	0	0	0	0	0	0	0	0	0	0	0		1	0	8	13	5	0	0
1357	54	3	0	10	0		12	0		0	1	1			0	0	0	0	1	1	1	1	1	1	1	1	0	0	0	0	0	0	0	0	0	0	0	0	0	0	0		0	0	12	4	5	0	0
1358	77	5	0	4	0	0	7	0	1	0	1	1			0	1	0	1	1	1	1	0	1	1	1	1	1	0	0	0	0	0	0	1	1	0	0	0	0	1	0		0	0	1	4	5	0	0
1359	99	6	0	8	0		11	0		0	1	1			1	0	1	0	1	1	0	1	1	1	1	1	1	0	0	1	0	0	0	0	0	0	0	0	0	0	0		1	0	5	1	5	0	0
1360	64	4	0	3	0		1	1	1	0	1	1			1	0	0	0	1	1	1	1	1	1	1	1	0	0	0	0	0	0	0	1	0	0	0	0	0	0	0		0	0	10	8	5	0	0
1361	66	4	0	4	0		12	0	1	0	1	1			1	1	0	0	1	1	0	1	1	1	0	1	0	0	1	0	0	0	0	0	0	0	0	0	0	0	1	4	0	0	8	18	7	1	1
1362	70	5	0	21	0		7	0		0	1	1			1	1	0	0	1	0	1	1	1	1	1	1	0	0	1	0	0	0	0	0	0	0	0	0	0	0	1	4	1	0	17	8	7	1	1
1363	76	5	0	5	1		10	0	1	1	1	1			1	0	1	0	1	1	1	1	1	1	1	1	0	0	0	0	0	0	0	0	0	1	0	0	0	1	0		1	0	3	10	5	0	0
1364	76	5	0	4	1		11	0		1	1	1			1	1	0	0	1	1	1	1	1	1	1	1	0	0	1	0	0	0	0	0	0	1	0	0	0	1	0		1	0	3	15	5	0	0
1365	68	4	0	6	0		12	0		0	0	1			1	1	0	1	1	1	1	1	1	1	1	1	0	0	1	0	0	0	0	0	0	0	0	0	0	1	0		0	0	11	9	5	0	0
1366	76	5	0	9	0		2	1	1	0	1	1			1	0	0	0	1	1	1	1	1	1	0	1	1	0	1	0	0	0	0	1	0	0	0	0	0	1	0		0	0	12	13	5	0	0
1367	57	3	0	10	0		12	0	1	0	1	1			1	1	0	0	1	1	0	1	1	1	1	1	0	0	1	0	0	0	0	0	0	0	0	0	0	0	0		0	0	13	6	5	0	0
1368	76	5	0	7	0		8	0	1	0	1	1			1	0	1	0	1	1	1	1	1	1	1	1	0	0	1	0	0	0	0	0	0	0	0	0	0	0	1	4	0	0	8	12	7	1	1
1369	74	5	0	10	0		11	0	1	0	1	1			1	0	0	0	1	0	0	1	1	1	1	1	0	0	0	0	0	0	0	1	0	0	0	0	0	0	1	4	1	0	10	39	7	1	1
1370	83	6	0	3	0		10	0	1	0	1	1			1	0	0	1	1	1	1	1	1	1	1	1	0	0	1	0	0	0	0	0	0	0	0	1	0	1	2		0	0	10	2	4	0	0
1371	71	5	0	5	0		8	0	1	0	1	0	0		1	1	1	1	1	1	1	1	1	1	1	1	1	0	1	0	0	0	0	1	0	0	0	0	0	1	1	4	0	0	5	27	7	1	1
1372	79	5	0	7	1		1	1	0	1	1	0	0		1	1	0	0	1	1	1	1	1	1	1	1	1	0	1	0	0	0	0	1	0	1	0	0	1	1	0		0	0	7	9	5	0	0
1373	48	2	0	9	0		8	0	1	0		1			0	1	0	0	1	1	1	1	1	0	1	1	0	0	0	0	0	0	0	0	0	0	0	0	1	0	1	4	1	0	6	14	7	1	1
1374	56	3	1	8	0		3	1		0	1	1			0	0	0	0	0	1	1	1	1	1	1	0	0	0	1	0	0	0	0	0	0	0	0	0	1	0	1	4	1	0	10	43	7	1	1
1375	55	3	0							1	1	1			1	0	0	0	1	1	1	1	1	1	1	1	0	0	0	0	0	0	0	0	0	0	0	0	0	0	0		0	0	10	6	5	0	0
1376	63	4	0	8	0		8	0		0	1	1			0	1	0	1	1	1	1	1	1	1	1	1	1	0	1	0	0	0	0	1	1	0	0	0	1	0	1	4	0	0	13	2	7	1	1
1377	69	4	0	6	0		11	0		0	1	1			1	0	0	1	1	1	1	1	1	1	1	1	1	0	1	0	0	0	0	0	0	0	0	0	0	0	0		0	0	3	5	5	0	0
1378	46	2	0	6	0		12	0		0	1	1			0	1	0	0	1	1	0	0	1	1	0	0	1	0	0	0	0	0	0	0	0	0	0	0	0	0	0		0	0	7	7	5	0	0
1379	43	2	1	7	0		3	1		0	1	1			0	1	0	0	1	1	1	1	1	1	1	1	0	0	0	0	0	0	0	0	0	0	0	0	0	0	0		0	0	17	2	5	0	0
1380	54	3	0	3	0		2	1	1	0	1	0	0		0	0	0	0	1	1	1	1	1	1	1	1	0	0	1	0	0	0	0	1	0	0	0	0	0	0	0		0	0	9	9	5	0	0
1381	34	1	0	4	0		10	0	1	0	1	1			1	0	0	0	1	1	0	1	1	1	1	1	1	0	0	0	0	0	0	0	0	0	0	0	0	1	0		0	0	10	5	5	0	0
1382	41	2	0	3	1		11	0	1	1	1	1			1	0	0	0	1	1	1	1	1	1	1	1	1	0	0	0	0	0	0	0	1	0	0	0	0	0	0		1	0	1	8	5	0	0
1383	49	2	0	10	0		8	0		0	1	1			0	0	0	0	0	1	1	1	1	1	1	1	1	0	0	0	0	0	0	0	0	0	0	0	0	0	0		0	0	12	6	5	0	0
1384	68	4	0	8	0	0	7	0	1	0	1	1			1	0	0	0	1	1	1	1	1	1	1	1	0	0	1	0	0	0	0	1	0	0	0	0	0	1	0		0	0	5	11	5	0	0
1385	54	3	0	4	0		7	0	1	0	1	0	0		1	0	0	1	1	1	1	1	1	1	1	0	0	0	0	0	0	0	0	0	0	0	0	0	0	0	1	4	0	0	6	6	7	1	1
1386	48	2	1	9	0		3	1	1	0	1	0	0		1	0	0	0	1	1	0	0	1	1	1	1	1	0	0	0	0	0	0	0	0	0	0	0	0	0	0		0	0	9	1	5	0	0
1387	48	2	1	0	0		3	1		0	1	0	0		1	0	0	0	0	1	1	1	1	1	1	1	0	0	1	0	0	0	1	0	0	0	0	0	1	1	0		0	0	7	7	5	0	0
1388	51	3	1	4	0		2	1	1	0	1	1			0	0	0	0	1	1	1	1	1	1	1	1	0	0	0	0	0	0	0	0	0	0	0	0	0	0	0		0	0	6	5	5	0	0
1389	52	3	1	8	0		3	1		0	1	1			1	1	0	0	1	1	1	1	1	1	1	1	0	0	1	0	0	0	0	0	0	0	0	0	0	0	0		0	0	10	6	5	0	0
1390	51	3	1	18	0		3	1		0	1	0	0		1	0	0	0	1	1	1	1	1	1	1	1	0	0	0	0	0	0	1	0	0	0	0	0	0	0	0		0	0	20	6	5	0	0
1391	74	5	0	5	0		1	1		0	1	1			1	0	0	0	1	1	1	1	1	1	1	1	1	0	1	0	0	0	0	0	0	1	0	0	0	1	1	4	1	0	8	35	7	1	1
1392	68	4	0	3	0	0	1	1	1	0	1	0	0		1	1	0	0	1	1	1	1	1	1	1	1	0	0	1	0	0	0	0	0	0	1	0	0	1	1	1	4	1	0	1	3	7	1	1
1393	69	4	0	8	0	0	7	0	1	0	1	1			0	0	1	0	1	1	1	1	1	1	1	1	0	0	0	0	0	0	0	0	0	0	0	0	0	0	1	4	1	0	7	49	7	1	1
1394	45	2	0	1	0	0	12	0	1	0	0	1			1	0	0	0	1	1	1	1	1	1	1	1	1	0	0	0	0	0	0	0	1	0	0	1	0	0	0		0	0	0	5	5	0	0
1395	45	2	0	0	0	0	12	0		0	0	1			1	1	0	0	1	1	1	1	1	1	1	1	0	0	0	0	0	0	0	0	1	0	0	1	0	0	1	4	0	1	0	24	7	1	1
1396	35	1	0	7	0		1	1	1	0	1	1			1	0	0	0	1	1	0	1	1	1	1	1	1	0	0	0	0	0	0	0	0	0	0	0	0	0	0		0	0	9	6	5	0	0
1397	44	2	0	16	0	0	7	0		0	1	0			0	0	0	0	1	1	1	1	1	1	1	1	0	0	0	0	0	0	0	0	1	0	0	0	1	1	1	4	1	0	13	12	7	1	1
1398	46	2	0	4	0		10	0	1	0	1	0	0		0	0	0	0	1	1	0	0	1	1	0	1	0	0	0	0	0	0	0	0	0	0	0	0	0	1	0		0	0	6	4	5	0	0
1399	47	2	0	6	0		12	0		0	1	0	0		1	0	0	0	1	1	0	1	1	1	1	1	1	0	1	0	0	0	0	0	0	0	0	0	1	1	0		0	0	10	4	5	0	0
1400	46	2	0	8	0		7	0	1	0	1	0	0		0	0	0	0	1	1	0	1	1	1	1	1	1	0	0	0	0	0	0	0	0	0	0	0	0	1	0		0	0	4	10	5	0	0
1401	53	3	1	6	0		2	1	1	0	1	0	0		1	0	0	0	1	1	1	1	1	1	1	1	1	0	0	0	0	0	0	0	0	0	0	0	1	0	1	4	0	0	9	19	7	1	1
1402	48	2	0	3	0		10	0	1	0	1	0	0		1	1	0	0	1	1	1	0	1	1	1	1	0	0	0	0	0	0	0	0	0	0	0	0	1	0	1	4	0	0	3	17	7	1	1
1403	62	4	0	5	0	0	7	0		0	1	0	0		1	0	0	0	1	1	1	1	1	1	1	1	1	0	1	0	0	0	0	0	0	0	0	0	1	1	1	4	1	0	3	22	7	1	1
1404	36	1	1	3	0		3	1	1	0	1	0	0		0	1	0	0	0	1	1	1	1	1	1	1	1	0	0	0	0	0	0	0	0	0	0	0	0	0	0		0	0	10	8	5	0	0
1405	36	1	0	8	0		1	1	1	0	1	1			0	0	0	0	0	1	0	1	1	1	1	1	0	0	0	0	0	0	0	0	0	0	0	0	0	0	0		0	0	9	6	5	0	0
1406	63	4	0	2	0	0	12	0		0	1	0	0		1	0	1	0	1	0	1	1	1	1	1	1	0	0	0	1	0	0	0	0	0	0	0	0	0	0	0		0	0	1	3	5	0	0
1407	63	4	1	2	0		3	1		0	1	0	0		1	0	1	0	1	1	1	1	1	1	0	1	0	0	1	0	0	0	0	0	0	0	0	0	0	0	0		0	0	11	19	5	0	1
1408	58	3	0	6	0		7	0	1	0		0	0		0	0	0	0	0	1	1	1	1	1	1	1	0	0	1	0	0	1	0	1	0	0	1	0	0	0	0		0	0	9	7	5	0	0
1409	59	3	0	7	0	0	10	0	1	0	1	0	0		0	1	1	0	1	1	1	1	1	1	1	1	0	0	1	0	0	0	0	1	0	0	0	0	0	1	0		0	0	5	4	5	0	0
1410	51	3	0	6	0		7	0	1	0	1	0	0		1	1	0	0	1	1	1	1	1	1	1	1	1	0	0	0	0	0	0	0	0	0	0	0	0	0	0		0	0	9	6	5	0	0
1411	66	4	0	5	0		10	0	1	0	1	0	0		1	1	0	0	1	1	1	1	1	1	1	1	0	0	1	0	0	0	0	0	0	0	0	0	0	0	0		0	0	9	4	5	0	0
1412	58	3	0	3	0		1	1	1	0	1	0	0		0	0	1	0	1	0	1	1	1	1	0	1	0	0	0	0	0	0	0	0	0	0	0	0	0	1	0		0	0	7	7	5	0	0
1413	60	4	0	4	0		8	0		0	1	0	0		1	1	0	1	0	1	1	0	1	1	0	0	0	0	0	0	0	0	0	0	0	0	0	0	0	0	0		0	0	5	10	5	0	0
1414	50	3	0	6	0		8	0		0	1	0	0		0	0	0	0	1	1	1	1	1	1	1	1	0	0	0	0	0	0	0	0	0	0	0	0	0	1	0		0	0	9	9	5	0	0
1415	78	5	0	8	0	1	12	0	1	0	1	0	0		1	1	0	0	1	1	1	1	1	1	1	1	0	0	1	0	0	0	0	0	0	0	0	0	1	1	1	4	1	0	6	25	7	1	1
1416	32	1	0	6	0		7	0	1	0	1	0			0	0	0	0	0	1	1	1	1	1	1	1	1	0	1	0	0	0	0	1	0	0	0	0	1	0	1	4	0	0	11	7	7	1	1
1417	54	3	0	6	0		1	1		0	1	0	0		0	1	0	0	1	1	1	1	1	1	1	1	0	0	0	0	0	0	0	1	0	0	0	0	1	0	0		0	0	9	3	5	0	0
1418	21	0	0	5	0		9	0		0	1	0	0		1	0	0	0	1	1	1	1	1	1	1	1	0	0	0	0	0	0	0	0	0	0	0	0	0	1	0		0	0	7	2	5	0	0
1419	32	1	1	7	0		3	1		0	0	0	0		0	0	0	0	1	1	1	1	1	1	1	1	0	0	0	0	0	0	0	0	0	0	0	0	1	0	0		0	0	16	3	5	0	0
1420	35	1	0	4	0		11	0		0	1	1			1	1	0	1	1	1	1	1	1	1	1	1	1	0	0	0	0	0	1	0	0	0	0	0	0	0	0		0	0	30	0	5	0	0
1421	58	3	0	3	0	0	12	0	1	0	1	0	0		0	0	0	1	1	1	0	1	1	1	0	1	0	0	1	0	0	0	0	0	0	0	0	0	0	0	2		0	0	4	0	4	0	0
1422	64	4	0	5	0	1	11	0		0	1	0			1	1	0	0	1	1	1	1	1	1	1	1	1	0	1	0	0	0	0	1	0	0	1	0	0	1	1	4	1	1	-22	27	7	1	1
1423	50	3	0	7	0		10	0	1	0	1	1			0	0	0	0	1	1	1	1	1	1	1	1	1	0	1	0	0	0	0	1	0	0	0	0	0	0	0		0	0	13	2	5	0	0
1424	29	0	1	9	0		3	1		0	1	1			1	1	0	0	1	1	1	1	1	1	1	1	1	0	0	0	0	0	0	1	0	0	0	0	0	0	1	4	1	0	10	5	7	1	1
1425	59	3	1	14	0	1	3	1	1	0	1	1			1	1	0	0	0	1	1	1	1	1	1	1	1	0	0	0	0	0	0	0	1	0	0	0	0	1	1	4	0	1	-9	32	7	1	1
1426	55	3	0	6	0		7	0		0	0	0	0		0	1	1	1	1	1	1	1	1	1	1	1	0	0	1	0	0	0	0	1	0	0	1	0	0	1	1	4	0	0	2	20	7	1	1
1427	59	3	0	8	0		9	0		0	1	0	0		1	0	0	0	1	1	1	1	1	1	1	1	0	0	1	0	0	0	0	0	0	0	0	0	0	0	0		0	0	11	3	5	0	0
1428	45	2	0	5	0		9	0		0	1	0	0		1	1	0	0	0	1	1	1	1	1	1	1	0	0	0	0	0	0	0	0	0	0	0	0	1	0	0		0	0	9	7	5	0	0
1429	63	4	1	3	0		2	1		0	0	0	0		1	1	0	0	1	1	1	1	1	1	1	1	1	0	1	0	0	0	0	1	0	0	0	0	1	0	0		0	0	8	5	5	0	0
1430	69	4	0	5	0	1	1	1	1	0	1	0	0		1	0	0	0	1	1	0	1	1	1	1	1	0	0	1	0	0	0	1	1	0	0	0	0	0	0	0		0	0	7	2	5	0	0
1431	67	4	0	4	0		12	0		0	1	0	0		1	1	0	1	1	1	0	1	1	1	1	1	0	0	1	0	0	0	1	1	0	0	0	0	1	0	0		0	0	9	2	5	0	0
1432	72	5	1	7	0	2	3	1	1	0	0	0	0		1	0	0	0	1	1	1	1	1	1	1	1	0	0	1	0	0	0	0	0	1	0	0	0	0	0	0		0	0	7	4	5	0	0
1433	79	5	0	3	1		12	0	1	1	1	0	0		1	1	0	0	1	1	1	1	1	1	1	1	1	0	1	0	0	0	0	1	0	0	0	0	1	0	0		0	0	3	13	5	0	0
1434	70	5	0	8	0		9	0		0	1	0			0	1	0	0	1	1	1	1	1	1	1	1	1	0	1	0	0	0	0	1	0	0	0	0	0	0	1	4	0	0	6	10	7	1	1
1435	56	3	0	10	0	2	2	1	1	0	1	0	0		1	0	0	0	1	1	1	1	1	1	1	1	1	0	0	0	0	0	0	1	0	0	0	0	1	0	1	4	0	0	10	27	7	1	1
1436	71	5	0	5	0		9	0		0	1	0	0		1	0	0	0	0	1	1	1	1	1	1	1	1	0	1	0	0	0	0	1	0	0	0	0	0	1	0		0	0	3	19	5	0	0
1437	65	4	0	10	0		8	0	1	0	0	0	0		0	1	1	0	1	1	0	1	1	1	0	1	0	0	0	0	0	0	0	0	0	0	0	0	0	0	0		0	0	6	9	5	0	0
1438	79	5	0	4	0	1	2	1		0	1	0	0		1	0	1	0	1	1	0	1	1	1	1	1	1	0	1	0	0	0	0	1	0	0	0	0	0	0	0		1	0	0	14	5	0	0
1439	40	2	1	7	0		3	1	1	0	1	0	0		1	1	0	0	1	1	1	1	1	1	1	1	0	0	1	0	0	0	0	0	0	0	0	0	1	0	0		0	0	17	5	5	0	0
1440	79	5	0	7	0		11	0	1	0	1	0	0		1	0	0	0	1	1	1	1	1	1	1	1	1	0	0	0	0	0	0	0	0	1	0	0	0	0	1	4	0	0	12	20	7	1	1
1441	63	4	0	8	0		9	0	1	0	1	0	0		0	1	1	0	1	1	0	0	1	1	1	1	1	0	0	0	0	0	0	0	0	0	0	0	0	0	0		0	0	15	6	5	0	0
1442	54	3	0	3	0		10	0	1	0	1	1			0	0	0	0	1	1	0	1	1	1	1	1	0	0	0	0	0	0	0	0	0	0	0	0	0	1	0		0	0	8	2	5	0	0
1443	30	1	0	8	0		9	0		0	1	0	0		0	0	0	0	1	1	1	1	1	1	0	1	0	0	0	0	0	0	0	0	0	0	0	0	1	0	0		0	0	8	6	5	0	0
1444	41	2	1	5	0		3	1		0	1	1			1	0	0	0	1	1	1	1	1	1	1	1	1	0	0	0	0	0	0	1	0	0	0	0	1	0	1	4	0	0	17	72	7	1	1
1445	31	1	1	5	0		3	1	1	0	1	1			0	0	0	0	1	1	1	1	1	1	1	1	0	0	0	0	0	0	0	0	0	0	0	0	0	0	0		0	0	12	3	5	0	0
1446	35	1	0	7	0	1	2	1	1	0	1	1			1	1	0	0	1	1	1	1	1	1	1	0	1	0	1	0	0	0	0	1	0	0	0	0	0	1	0		0	1	-32	53	5	0	0
1447	35	1	0	16	0		7	0	1	0	1	1			0	0	0	1	1	1	1	1	1	1	1	1	1	0	0	0	0	0	0	0	0	0	0	0	0	1	2		0	0	10	10	4	0	0
1448	31	1	1	8	0		3	1		0	1	1			1	0	0	0	1	1	1	1	1	1	1	1	1	0	1	0	0	0	0	0	0	0	0	0	0	0	0		0	0	15	6	5	0	0
1449	26	0	0	6	0		9	0		0	1	1			0	0	0	0	1	1	0	1	1	1	1	1	1	0	0	0	0	0	0	0	0	0	0	0	1	0	1	4	0	0	13	13	7	1	1
1450	47	2	1	5	0	2	3	1		0	0	1			1	1	0	0	1	1	1	1	1	1	1	1	1	0	0	0	0	0	0	0	0	0	0	0	0	0	0		0	0	10	3	5	0	0
1451	61	4	0	7	0		11	0		0	1	1			1	0	0	0	1	1	1	1	1	1	1	1	1	0	1	0	0	0	0	1	0	0	0	0	0	1	1	4	0	0	14	8	7	1	1
1452	49	2	0	7	0		9	0	1	0	1	1			0	1	0	0	1	1	1	1	1	1	1	1	0	0	1	0	0	0	0	1	0	0	0	0	0	0	0		0	0	8	10	5	0	0
1453	54	3	0	2	0		7	0	1	0	1	1			0	0	1	0	1	1	0	1	1	1	1	1	0	0	1	0	0	0	0	1	0	0	0	0	0	0	0		0	0	5	7	5	0	0
1454	59	3	0	1	0		11	0	1	0	1	1			1	1	0	0	1	1	1	1	1	1	1	1	1	0	1	0	0	0	0	0	0	0	0	0	0	1	0		0	0	37	7	5	0	0
1455	55	3	0	3	0		12	0	1	0	1	1			0	0	0	0	1	1	1	1	1	1	1	1	0	0	1	0	0	0	0	0	0	0	0	0	0	1	0		0	0	7	3	5	0	0
1456	51	3	0	5	0		8	0	1	0	1	1			1	1	0	0	1	1	1	1	1	1	1	1	1	0	0	0	0	0	0	0	0	0	0	0	0	1	0		0	0	8	9	5	0	0
1457	54	3	0	7	0		7	0	1	0	0	1			0	0	0	0	1	1	1	1	1	1	1	1	1	0	1	0	0	0	0	0	0	1	0	0	0	0	0		0	0	10	7	5	0	1
1458	77	5	0	2	0	0	12	0	1	0	1	0	0		1	1	0	0	1	1	1	1	1	1	1	1	0	0	0	1	0	0	1	1	0	0	1	0	0	0	1	4	1	0	2	4	7	1	1
1459	57	3	1	6	0		3	1	1	0	1	1			0	0	0	0	1	1	1	1	1	1	1	1	1	0	0	0	0	0	0	1	0	0	0	0	0	1	0		0	0	12	7	5	0	0
1460	53	3	0	3	0		2	1	1	0	1	0	0		0	0	0	0	1	1	1	1	1	1	1	1	0	0	1	0	0	0	0	0	0	0	0	0	0	1	0		0	0	8	4	5	0	0
1461	47	2	0	3	0		9	0		0	1	1			1	1	0	0	1	1	1	1	1	1	1	1	1	0	1	0	0	0	0	0	0	0	1	1	0	0	1	4	1	0	16	23	7	1	1
1462	50	3	1	4	0		3	1		0	1	1			0	0	0	0	1	1	1	1	1	0	1	1	0	0	1	0	0	0	0	0	0	0	0	0	0	0	0		0	0	11	5	5	0	0
1463	70	5	1	1	0	2	3	1	1	0	1	0	0		1	1	0	0	1	1	1	0	1	1	1	1	0	0	1	0	0	0	0	0	0	0	0	0	0	0	0	1	0	0	0	20	5	0	1
1464	40	2	0	9	0	0	7	0		0	1	0			1	0	0	1	1	1	1	1	1	1	1	1	1	0	0	0	0	0	0	0	0	0	0	1	0	1	1	4	1	0	6	6	7	1	1
1465	51	3	0	1	0	0	7	0	1	0	1	1			1	1	1	0	1	1	1	1	1	1	1	1	1	0	0	0	0	0	0	0	0	0	0	0	0	1	1	4	1	1	-11	21	7	1	1
1466	39	1	0	7	0		8	0	1	0	1	0	0		1	0	0	1	1	1	0	1	1	0	1	1	0	0	0	0	0	0	0	0	0	0	0	0	0	1	0		0	0	10	7	5	0	0
1467	60	4	0	4	0	1	1	1	1	0	1	1			0	0	1	0	1	1	1	1	1	1	1	1	1	0	0	0	0	0	0	0	0	1	0	0	0	1	0		1	0	3	15	5	0	0
1468	59	3	0	7	0		11	0		0	1	1			0	1	0	0	1	1	0	1	0	1	0	1	0	0	1	0	0	0	0	1	0	0	0	0	1	0	0		0	0	7	3	5	0	0
1469	64	4	0	3	0		9	0	1	0	1	0	0		0	0	0	0	0	1	1	1	1	0	1	1	0	0	0	0	0	0	0	1	0	0	0	0	1	1	0		0	0	9	1	5	0	0
1470	62	4	0	6	0	0	11	0	1	0	1	1			1	0	0	0	1	1	1	1	1	1	1	1	1	0	1	0	0	0	0	1	0	0	0	0	1	1	0		0	0	3	52	5	0	0
1471	57	3	0	7	0		12	0		0	1	1			1	1	1	0	1	1	1	1	1	1	1	1	1	0	1	0	0	0	0	0	0	0	0	0	0	1	0		0	0	7	4	5	0	0
1472	51	3	0	3	0		11	0	1	0	0	1			0	0	0	0	0	1	1	1	1	1	0	0	1	0	0	0	0	0	0	0	0	0	0	0	0	0	1	4	0	0	10	9	7	1	1
1473	39	1	0	8	0		1	1	1	0	1	0	0		0	0	0	0	0	1	1	0	1	1	1	1	0	0	0	0	0	0	0	0	1	0	0	0	0	0	0		0	0	12	11	5	0	0
1474	36	1	1	7	0	2	3	1	1	0	1	1			1	0	1	0	1	0	0	1	1	1	1	1	0	0	1	0	0	0	0	0	0	0	0	0	0	0	0		0	0	6	104	5	0	0
1475	68	4	0	1	0		1	1	1	0	1	1			1	1	0	0	1	1	1	1	1	1	1	1	1	0	0	0	0	1	0	0	0	0	0	0	0	1	0		1	1	-12	28	5	0	0
1476	49	2	0	3	0		10	0		0	1	1			1	0	0	1	1	1	0	0	1	1	0	0	0	0	0	0	0	0	0	0	0	0	0	0	0	0	0		0	0	7	0	5	0	0
1477	53	3	1	4	0		3	1		0	1	0	0		0	0	0	0	1	1	1	1	1	1	1	1	0	0	1	0	0	0	0	0	0	0	0	0	0	0	0	2	0	0	12	21	6	1	0
1478	63	4	0	4	0		12	0	1	0	1	0	0		0	0	0	0	1	1	1	1	1	1	1	1	1	0	0	0	0	0	0	0	0	0	0	0	0	1	1	4	1	0	2	9	7	1	1
1479	46	2	0	6	0		9	0		0	1	0	0		0	0	0	1	1	1	1	1	1	1	1	1	0	0	1	0	0	0	0	1	0	0	0	0	1	0	1	4	1	0	8	25	7	1	1
1480	68	4	1	6	0		3	1		0	1	1			1	0	0	0	1	1	1	1	1	1	1	1	0	0	1	0	0	0	0	1	0	0	0	0	0	0	1	4	0	0	11	1	7	1	1
1481	52	3	0	2	0		8	0		0	1	0	0		0	0	0	0	0	1	1	1	1	1	0	1	0	0	0	0	0	0	0	1	0	0	0	0	0	1	0		0	0	10	7	5	0	0
1482	56	3	0	4	0		7	0	1	0	1	0	0		1	0	0	1	1	1	1	1	1	1	1	1	0	0	1	0	0	0	0	1	0	0	0	0	0	1	0		0	0	13	8	5	0	0
1483	59	3	1	2	0	2	3	1	1	0	1	0	0		0	0	1	1	1	1	1	1	1	1	1	1	0	0	0	0	0	1	0	0	0	0	1	1	0	0	1	4	1	0	2	12	7	1	1
1484	71	5	0	8	0		12	0		0	1	0	0		1	0	0	0	0	1	0	1	1	1	1	1	0	0	1	0	0	0	0	0	0	0	0	0	0	1	0		0	0	9	4	5	0	0
1485	67	4	0	0	0	1	1	1	1	0	1	0	0		1	1	0	0	1	1	1	1	1	1	1	1	0	0	1	0	0	0	0	0	0	0	1	0	0	0	2		1	0	0	26	4	0	0
1486	60	4	0	3	0		11	0		0	1	0	0		1	0	0	0	1	0	1	1	1	1	1	1	0	0	1	0	0	0	0	1	0	0	0	0	0	1	1	4	1	0	16	6	7	1	1
1487	51	3	0	12	0	0	1	1	1	0	1	0	0		0	0	0	0	1	1	1	1	1	1	1	1	1	0	0	0	0	0	0	0	0	0	0	0	0	0	0		0	0	11	4	5	0	0
1488	59	3	0	5	0		1	1	1	0	1	0	0		0	1	0	1	0	1	1	1	0	1	0	1	0	0	1	0	0	0	0	0	0	0	0	0	0	1	0		0	0	8	7	5	0	0
1489	59	3	0	3	0		2	1		0	1	0	0		0	0	0	0	1	1	1	1	1	1	0	1	0	0	1	0	0	0	0	0	0	0	0	0	0	0	0		0	0	10	4	5	0	0
1490	46	2	0	6	0		7	0	1	0	1	0	0		0	1	1	0	1	1	1	1	1	1	1	1	0	0	0	0	0	0	0	0	0	0	0	0	0	0	0		0	0	13	4	5	0	0
1491	63	4	0	5	0		12	0	1	0	1	0	0		1	1	1	0	1	1	1	1	1	1	1	1	1	0	0	0	0	0	0	0	0	0	0	0	0	1	2		0	0	12	5	4	0	0
1492	72	5	1	10	0		3	1		0	1	0	0		0	0	0	1	1	1	0	1	1	1	1	1	0	0	0	0	0	0	0	1	0	0	0	0	0	1	1	4	1	0	11	7	7	1	1
1493	71	5	1	2	0		2	1	1	0	1	0	0		1	0	0	1	1	1	0	0	1	1	1	1	1	0	0	0	0	0	0	0	1	0	0	0	0	0	0		0	0	4	20	5	0	0
1494	42	2	0	2	0	0	9	0		0	1	1			0	0	0	0	1	1	0	1	1	1	1	1	1	0	1	0	0	0	0	0	0	0	0	0	0	0	0		0	0	0	1	5	0	0
1495	75	5	0	12	0	0	12	0	1	0	1	1			1	0	0	0	1	1	1	1	1	1	1	1	0	0	0	0	0	0	0	0	0	0	0	0	0	1	1	4	1	0	12	9	7	1	1
1496	70	5	1	4	0		2	1	1	0	0	1			0	1	0	0	1	0	1	1	1	0	1	1	0	0	1	0	1	0	0	0	0	1	0	0	0	1	0		1	0	9	20	5	0	0
1497	47	2	0	3	0		9	0		0	1	0	0		0	0	0	0	1	0	0	1	1	1	1	1	0	0	0	0	0	0	0	0	0	0	0	0	0	0	1	4	0	0	9	16	7	1	1
1498	42	2	0	3	0		9	0	1	0	1	1			0	0	0	0	1	0	1	0	1	1	1	1	0	0	1	0	0	0	0	1	0	0	0	0	0	1	0		0	0	9	4	5	0	0
1499	61	4	0	4	0		8	0	1	0	1	1			1	0	1	0	1	1	1	1	1	1	1	1	1	0	1	0	0	0	0	1	0	1	0	0	0	1	0		0	0	48	25	5	0	0
1500	66	4	1	15	0		3	1		0	1	1			1	0	0	0	1	1	1	1	1	1	1	1	1	0	1	0	0	0	0	1	0	0	0	0	0	0	0		0	0	14	4	5	0	0
1501	21	0	1	8	0		2	1	1	0	0	1			1	0	0	0	1	1	1	1	1	1	0	0	0	0	0	0	0	0	0	0	0	0	0	0	0	0	0		0	0	14	17	5	0	0
1502	63	4	0	12	0		7	0		0		0	0		1	0	0	0	1	0	1	1	1	1	1	1	1	0	1	0	0	0	0	1	0	0	0	0	1	1	1	4	0	0	9	7	7	1	1
1503	68	4	0	6	0		1	1		0	1	1			1	1	1	0	1	0	1	1	1	1	1	1	1	0	0	0	0	0	0	0	0	0	0	0	0	1	1	4	1	0	10	25	7	1	1
1504	72	5	0	6	0		2	1	1	0	1	1			0	0	0	0	1	1	1	1	1	1	1	1	0	0	0	0	0	0	0	0	0	0	0	0	0	1	0		1	0	9	29	5	0	0
1505	56	3	1	5	0		3	1	1	0	1	0	0		0	0	0	0	1	1	1	1	1	1	1	1	1	0	0	0	0	0	0	0	0	0	0	0	0	1	1	4	1	0	7	21	7	1	1
1506	42	2	0	5	0		12	0		0	1	0	0		1	0	0	0	1	1	1	1	1	1	1	1	1	0	1	0	0	0	0	0	0	0	0	0	0	1	0		0	0	7	3	5	0	0
1507	45	2	1	10	0	2	3	1		0	1	0	0		1	0	0	0	1	1	0	0	1	0	1	1	0	0	0	0	0	0	0	0	0	0	0	0	1	0	0		0	0	8	7	5	0	0
1508	38	1	0	7	0		8	0	1	0	1	0			0	0	0	0	1	1	0	1	1	1	1	1	1	0	1	0	0	0	0	1	0	0	0	0	0	0	0		0	0	4	5	5	0	0
1509	42	2	0	13	0		8	0		0	1	1			0	0	0	0	1	1	1	1	1	1	1	1	1	0	0	0	0	0	0	0	0	0	0	0	0	0	0		0	0	11	2	5	0	0
1510	53	3	0	11	0		7	0	1	0	1	1			1	1	0	1	1	1	1	1	1	1	0	1	1	0	0	0	0	0	0	0	0	0	0	0	0	0	0		0	0	14	2	5	0	0
1511	82	6	0	6	0		11	0	1	0	1	1			0	0	1	0	1	1	1	1	1	1	1	1	1	0	0	0	0	0	0	0	0	1	0	0	0	1	0		1	0	8	12	5	0	0
1512	51	3	0	4	0		2	1	1	0	0	1			0	0	0	0	1	1	1	1	1	1	1	1	0	0	0	0	0	0	1	0	0	0	0	0	0	0	0		1	0	6	23	5	0	0
1513	86	6	1	5	0		3	1		0	1	0	0		0	0	1	0	0	1	0	1	1	1	1	1	1	0	1	0	0	0	0	0	0	0	0	0	0	0	0		0	0	6	25	5	0	0
1514	50	3	0	4	0		9	0		0	1	1			1	0	0	0	1	1	1	1	1	1	0	0	0	0	0	0	0	0	0	0	0	0	0	0	0	1	1	4	0	0	10	21	7	1	1
1515	57	3	0	6	0	0	12	0	1	0	1	1			1	1	1	0	1	1	1	1	0	1	1	1	0	0	1	0	0	0	0	0	0	0	0	0	0	1	1	4	1	0	3	20	7	1	1
1516	24	0	0	3	0		1	1	1	0	0	1			0	0	0	0	0	1	1	1	1	1	1	1	1	0	0	0	0	0	0	0	0	0	0	0	0	0	0		0	0	14	6	5	0	0
1517	31	1	1	5	0		3	1	1	0	1	1			1	1	0	0	0	1	1	1	1	1	1	1	0	0	0	0	0	0	0	0	0	0	0	0	0	0	0		0	0	9	4	5	0	0
1518	21	0	0	15	0		8	0	1	0		1			1	0	0	0	1	1	1	1	1	1	1	1	1	0	0	0	0	0	0	0	0	0	0	0	0	1	1	4	0	0	15	28	7	1	1
1519	30	1	0	11	0		12	0	1	0	1	1			0	0	0	0	1	1	0	1	1	1	1	1	0	0	0	0	0	0	0	0	0	0	0	0	0	0	0		0	0	8	2	5	0	0
1520	31	1	1	6	0		3	1		0	0	1			0	0	0	0	1	1	1	1	1	1	1	1	0	0	0	0	0	0	0	0	0	0	0	0	0	0	0		0	0	10	4	5	0	0
1521	37	1	1	5	0		3	1		0	1	1			1	1	0	0	1	1	0	0	1	1	1	1	0	0	0	0	0	0	0	0	0	0	0	0	1	0	0		0	0	10	3	5	0	0
1522	38	1	0	4	0		10	0	1	0	1	1			0	0	0	0	1	1	1	1	1	1	1	1	1	0	0	0	0	0	0	0	0	0	0	0	1	0	0		0	0	12	12	5	0	0
1523	59	3	0	3	0		1	1	1	0	1	0	0		0	1	1	0	1	1	1	0	0	1	1	1	1	0	1	0	0	0	0	0	0	0	0	0	0	1	0		0	0	3	15	5	0	0
1524	59	3	0	7	0		12	0		0	1	0	0		0	0	0	0	0	1	1	1	1	1	0	1	0	0	1	0	0	0	0	0	0	0	0	0	0	0	0		0	0	7	14	5	0	0
1525	53	3	0	6	0		8	0	1	0	1	0	0		1	0	0	0	1	1	1	1	1	1	1	1	1	0	1	0	0	0	0	1	0	0	0	0	0	1	0		0	0	11	4	5	0	0
1526	58	3	0						1	1	1	1			0	0	0	0	1	1	1	1	1	1	1	1	0	0	1	0	0	0	0	0	0	0	0	1	0	0	0		0	0	8	11	5	0	0
1527	63	4	0	2	0		2	1	1	0	1	1			0	0	0	0	1	1	1	1	1	1	1	1	1	0	0	0	0	0	0	0	0	0	0	0	0	1	0	1	0	0	8	24	5	0	1
1528	60	4	0	7	0		1	1		0	1	1			0	0	1	0	0	1	1	1	1	1	0	0	0	0	0	0	0	0	0	0	0	0	0	0	0	1	0		0	0	7	5	5	0	0
1529	61	4	1	6	0		3	1		0	1	1			0	0	0	0	1	1	1	1	1	1	1	1	0	0	0	0	0	0	0	0	0	0	0	0	0	0	0		0	0	8	33	5	0	0
1530	84	6	0	7	0		11	0	1	0	0	0	0		1	1	0	0	1	1	1	1	1	1	1	1	0	0	1	0	0	0	0	0	0	1	0	0	0	0	0		0	0	6	6	5	0	0
1531	84	6	0	2	0	0	1	1	1	0	1	0	0		0	1	1	0	1	1	1	1	1	1	1	1	1	0	0	1	0	0	0	0	0	0	0	0	0	0	2		1	0	2	15	4	0	0
1532	64	4	1	13	0	2	3	1		0	1	0	0		1	1	0	0	1	1	1	1	1	1	1	1	1	0	1	0	0	0	0	0	0	0	0	0	0	1	1	4	1	0	5	8	7	1	0
1533	59	3	0	4	0		9	0	1	0	1	1			1	1	0	0	1	1	1	1	1	1	1	1	1	0	0	0	0	1	0	0	0	0	0	0	0	1	0		0	0	5	36	5	0	0
1534	47	2	0	7	0		7	0	1	0	1	0	0		1	0	0	0	1	1	1	1	1	1	1	1	0	0	1	0	0	0	1	1	0	0	0	0	1	1	0		0	0	10	5	5	0	0
1535	77	5	0	8	0	0	12	0	1	0	1	0	0		1	1	0	0	1	1	0	0	0	1	1	1	1	0	1	0	0	0	0	0	0	0	0	0	0	0	1	4	1	0	7	18	7	1	1
1536	57	3	0	5	0		7	0		0	1	0	0		0	0	1	0	1	1	0	1	1	1	1	1	0	0	0	0	0	0	0	0	0	0	0	0	0	1	0		0	0	7	2	5	0	0
1537	60	4	0	13	0	0	8	0	1	0	1	0	0		1	0	0	1	1	1	1	1	1	1	1	1	0	0	1	0	0	0	0	1	0	0	0	0	0	1	1	4	0	0	4	36	7	1	1
1538	57	3	0	13	0		3	0	1	0	1	1			0	0	1	0	0	1	1	1	1	1	1	1	1	0	0	1	0	0	0	0	0	0	1	0	0	1	2		0	0	2	44	4	0	0
1539	57	3	0	2	0		3	0	1	0	1	1			0	0	0	0	1	1	1	1	1	1	1	1	0	0	1	0	0	0	0	1	1	0	0	0	1	1	0		0	0	0	5	5	0	0
1540	52	3	0	16	0		4	0		0	1	0	0		1	0	0	0	1	1	1	1	1	1	1	1	1	0	1	0	0	0	0	0	0	1	0	0	0	1	2		0	0	14	1	4	0	0
1541	62	4	0	11	0		3	0		0	1	0	0		0	0	0	0	1	0	1	1	1	1	1	1	0	0	0	0	0	0	0	1	0	0	0	0	0	1	1	4	0	0	7	33	7	1	1
1542	81	6	0	4	0		3	0		0	1	1			0	0	0	1	1	0	1	1	1	1	1	1	1	0	0	0	0	0	0	0	1	0	0	0	0	0	1	4	1	0	0	18	7	1	1
1543	69	4	0	1	0		3	0	1	0	1	1			0	0	0	1	1	0	1	1	1	1	1	1	1	0	0	0	0	0	0	0	0	0	0	0	0	0	2		0	0	0	3	4	0	0
1544	78	5	0	6	0		3	0	1	0	1	0	0		0	0	0	1	1	0	1	1	1	1	1	1	1	0	0	0	0	0	0	0	0	0	0	0	0	0	1	4	0	0	0	7	7	1	1
1545	83	6	0	7	0		3	0		0	1	1			1	0	0	0	1	0	1	1	1	1	1	1	0	0	0	0	0	0	0	0	0	1	0	0	0	0	2		0	0	1	2	4	0	0
1546	63	4	0	6	0		3	0		0	1	0	0		0	0	0	0	1	0	1	1	1	1	1	1	1	0	1	0	0	0	0	0	0	0	0	0	0	1	2		0	0	2	4	4	0	0
1547	58	3	0	3	0		3	0	1	0	1	0			1	1	0	0	1	0	1	0	1	1	1	1	1	0	0	0	0	0	0	0	0	1	0	0	0	0	1	4	1	0	0	12	7	1	1
1548	31	1	0	12	0		4	0		0	1	0	1	3	0	0	0	0	1	1	1	1	1	1	1	1	1	0	0	0	0	0	1	0	0	1	0	0	1	1	0		0	0	7	0	5	0	0
1549	50	3	0	10	0		4	0		0		1			0	0	1	1	1	1	0	1	1	1	1	1	1	0	0	0	0	0	0	0	0	0	1	0	0	1	2		0	0	10	4	4	0	0
1550	38	1	0	7	0		4	0		0	1	1			0	0	0	0	1	1	1	1	1	1	1	1	1	0	0	0	0	0	0	0	0	0	0	0	0	0	1	4	0	0	6	17	7	1	1
1551	75	5	0	7	0		4	0		0	1	0	0		0	0	1	1	1	0	1	1	1	1	1	1	1	0	1	0	0	0	0	0	0	1	0	0	0	0	1	4	0	0	2	13	7	1	1
1552	52	3	0	32	0	0	5	0		0	1	1			0	0	0	1	0	1	1	0	1	1	1	1	0	0	0	0	0	0	0	0	0	0	0	0	0	0	2		0	0	9	2	4	0	0
1553	50	3	0	13	0	2	4	0		0		0	0		0	1	0	1	1	1	1	1	1	1	1	1	0	0	0	0	0	1	0	0	0	1	0	0	0	0	2		0	0	8	11	4	0	0
1554	69	4	0	6	0	0	4	0		0		0	0		0	0	0	0	0	0	1	1	1	1	1	1	0	0	1	0	0	0	0	1	1	0	0	1	1	1	1	4	0	0	4	44	7	1	1
1555	81	6	0	15	0	0	5	0		0	1	0	0		0	0	0	0	1	1	1	1	1	1	1	1	0	0	0	0	0	0	0	0	0	0	0	0	0	0	1	4	0	0	14	4	7	1	1
1556	43	2	0	24	0		5	0		0	1	1			0	1	1	1	0	1	1	1	1	1	1	1	1	0	0	0	0	0	0	0	0	0	0	0	0	1	2		0	0	21	9	4	0	0
1557	70	5	0	16	0	0	5	0		0	1	0	0		0	1	0	0	1	0	1	1	1	1	1	1	0	0	1	0	0	1	0	1	0	0	1	0	0	0	1	4	1	0	7	20	7	1	1
1558	87	6	0	2	0		5	0		0	1	1			0	0	0	0	0	1	1	1	1	1	1	1	0	0	1	0	0	0	0	1	0	0	0	0	0	1	0		0	0	1	6	5	0	0
1559	45	2	0	11	0		5	0		0	1	1			0	1	0	0	0	1	1	1	1	1	1	1	0	0	0	0	0	0	0	0	0	0	0	0	0	0	0		0	0	10	5	5	0	0
1560	57	3	0	20	0		5	0		0	0	1			0	0	1	1	1	1	0	1	1	1	1	1	0	0	0	0	0	0	0	0	1	0	0	0	0	1	2		0	0	16	3	4	0	0
1561	22	0	0	6	0	0	5	0		0	1	1			1	0	0	0	1	1	0	1	1	1	1	1	1	0	0	0	0	0	0	0	0	0	0	0	0	1	1	4	0	0	5	39	7	1	1
1562	56	3	1	13	0	2	6	1		0		1			0	0	1	0	1	1	0	1	1	1	1	1	0	0	1	0	0	0	0	1	0	0	1	1	0	1	1	4	1	0	7	0	7	1	0
1563	48	2	0	9	0	0	5	0		0	1	0	0		0	1	1	1	0	0	1	0	1	1	1	1	0	0	1	0	0	0	0	0	0	0	0	0	0	1	2		0	0	9	2	4	0	0
1564	56	3	0	49	0	0	6	0		0	1	1			1	1	0	0	1	1	1	1	1	1	1	1	1	0	1	0	0	0	0	1	0	0	0	1	0	0	0		0	0	2	11	5	0	1
1565	30	1	0	5	0	0	5	0		0	1	1			1	0	0	1	1	1	1	0	1	1	1	1	0	0	0	0	0	0	0	1	0	0	0	0	0	0	1	4	0	0	7	4	7	1	1
1566	23	0	0	8	0	0	5	0		0	1	0	1	2	1	1	0	1	1	1	0	1	1	1	1	1	0	0	0	0	0	0	0	0	0	0	0	0	0	1	2		0	0	5	3	4	0	0
1567	75	5	0	6	0		5	0		0	1	0	0		0	0	1	1	1	1	1	1	1	1	1	1	1	0	0	0	0	0	0	0	1	0	0	0	0	1	0		1	0	11	7	5	0	0
1568	46	2	0	11	0		5	0		0	1	1			0	0	0	1	0	0	0	0	1	1	1	1	0	0	1	0	0	0	0	0	0	0	0	1	0	0	1	4	0	0	19	4	7	1	1
1569	39	1	0	13	0	0	5	0		0	1	0	0		1	0	0	1	0	0	1	1	1	1	1	1	0	0	1	0	0	0	0	0	0	0	0	0	1	0	2		0	0	12	5	4	0	0
1570	74	5	0	11	0		5	0		0	1	1			0	0	0	0	1	1	1	1	1	1	1	1	1	0	0	0	0	0	0	0	0	0	0	0	0	1	1	4	1	0	3	5	7	1	1
1571	49	2	0	6	0		5	0		0	1	0	0		0	0	0	0	1	0	1	1	1	1	1	1	0	0	0	0	0	0	0	0	0	0	0	0	0	1	1	4	0	0	8	5	7	1	1
1572	61	4	0	9	0		5	0		0	0	0	0		0	0	0	0	0	0	1	0	1	1	1	1	0	0	1	0	0	0	0	1	0	0	0	0	0	1	0		0	0	10	3	5	0	0
1573	27	0	0	12	0		6	0		0	1	1			0	0	0	0	1	1	1	1	1	1	1	1	1	0	0	0	0	0	0	0	0	0	0	0	0	1	1	4	0	0	8	64	7	1	1
1574	47	2	0	19	0		6	0		0	1	1			1	0	0	1	1	1	0	1	1	1	1	1	0	0	1	0	0	0	0	0	0	0	0	0	0	0	0		0	0	18	2	5	0	0
1575	27	0	0	8	0		5	0		0	1	0	0		0	0	0	1	1	1	0	1	1	1	1	1	0	0	0	0	0	0	0	0	0	0	0	0	0	0	2		0	0	8	5	4	0	0
1576	38	1	0	14	0	0	6	0		0	1	1			0	0	0	0	0	1	1	1	1	1	1	1	0	0	0	0	0	0	0	0	0	0	0	0	1	1	0		0	0	13	5	5	0	0
1577	37	1	0	6	0	0	5	0		0	1	1			0	0	1	0	1	1	1	1	1	1	1	1	0	0	0	0	0	0	0	0	0	0	0	0	0	0	0		0	0	5	6	5	0	0
1578	57	3	0	9	0		6	0		0	0	0	0		1	0	0	0	0	0	0	1	1	1	1	1	0	0	1	0	0	0	0	1	0	0	0	0	0	1	1	4	0	0	7	9	7	1	1
1579	57	3	0	9	0	0	6	0		0	1	1			0	0	0	1	0	0	1	1	1	1	1	1	0	0	1	0	0	0	0	0	0	0	0	0	0	0	1	4	0	0	6	17	7	1	1
1580	64	4	0	9	0	0	6	0		0	0	1			0	0	0	0	1	1	1	0	1	1	1	1	0	0	1	0	0	0	0	1	0	0	0	0	0	1	1	4	0	0	5	85	7	1	1
1581	55	3	0	11	0	0	6	0		0	1	0	0		0	0	0	0	1	1	0	0	1	1	1	1	0	0	0	0	0	0	0	0	0	0	0	0	0	0	0		0	0	10	4	5	0	0
1582	29	0	0	3	0		5	0		0	0	0	1	3	0	0	1	1	1	1	1	1	1	1	1	1	0	0	0	0	0	0	0	0	0	0	0	0	0	1	2		0	0	0	2	4	0	0
1583	66	4	0	8	0		6	0		0	1	1			1	1	0	1	1	1	0	1	1	1	1	1	1	0	0	0	0	0	0	0	0	0	0	0	0	0	1	4	1	0	7	12	7	1	1
1584	65	4	0	11	0		6	0		0	1	1			0	0	0	1	1	1	1	1	1	1	1	1	0	0	1	0	0	0	0	1	0	0	0	0	0	1	2		0	0	9	2	4	0	0
1585	60	4	0	10	0		6	0		0	1	1			1	1	0	1	1	1	1	1	1	1	1	1	1	0	1	0	0	0	0	1	0	0	0	0	0	1	0		0	0	10	4	5	0	0
1586	87	6	0	7	0	0	6	0		0	1	0	0		0	0	0	0	1	1	1	1	1	1	1	1	1	0	1	0	0	0	0	1	0	0	0	0	0	0	1	4	1	0	6	3	7	1	1
1587	81	6	0	5	0	0	6	0		0	0	1			0	0	1	1	1	1	1	1	1	1	1	1	0	0	1	0	0	0	0	0	1	0	0	0	0	1	1	4	0	0	3	14	7	1	1
1588	69	4	0	4	0	0	6	0		0		1			0	0	0	0	1	0	1	1	1	1	1	1	0	0	1	0	0	0	1	1	0	0	0	0	1	1	1	4	1	0	3	9	7	1	1
1589	20	0	0	5	0		6	0		0	1	0	0		1	1	1	0	1	0	1	1	1	1	1	1	1	0	0	0	0	0	0	0	0	0	0	0	0	1	1	4	1	1	-16	40	7	1	1
1590	63	4	0	7	0		6	0		0	1	1			1	0	0	1	0	1	0	1	1	1	1	1	0	0	1	0	0	0	0	0	0	1	0	0	0	1	0		0	0	5	6	5	0	0
1591	82	6	0	7	0	0	6	0		0	1	1			0	0	0	1	0	1	1	1	1	1	1	1	1	0	1	0	0	0	0	0	0	0	0	0	0	1	2		1	0	5	22	4	0	0
1592	71	5	0	5	0		6	0		0	1	1			0	1	0	1	1	1	1	1	1	1	1	1	0	0	1	0	0	0	0	0	0	0	0	1	0	1	2		0	0	4	3	4	0	0
1593	56	3	0	13	0		6	0		0	1	1			0	1	0	0	1	1	1	1	1	1	1	1	0	0	1	0	0	0	0	0	0	0	0	0	0	0	0		0	0	9	2	5	0	0
1594	74	5	0	5	0		6	0		0	1	1			0	0	1	1	1	1	1	0	1	1	1	1	1	0	1	0	0	0	0	0	0	0	0	0	0	0	1	4	1	0	5	21	7	1	1
1595	59	3	0	11	0		6	0		0	0	0	0		0	0	0	0	1	1	1	1	1	1	1	1	0	0	0	0	0	0	0	0	0	0	0	0	0	1	0		0	0	7	9	5	0	0
1596	75	5	0	5	0		6	0		0	1	0	0		1	0	0	1	0	1	1	1	1	1	1	1	0	0	1	0	0	0	0	0	0	0	0	0	0	1	2		0	0	4	0	4	0	0
1597	42	2	0	4	0	0	6	0		0	1	0	1	3	0	0	0	1	1	0	1	0	1	1	1	1	0	0	0	0	0	0	0	0	0	0	0	0	0	0	1	4	0	0	3	20	7	1	1
1598	38	1	0	7	0		6	0		0	1	0	0		0	1	1	0	1	1	1	1	1	1	1	1	0	0	0	0	0	0	0	0	0	0	0	0	0	1	0		0	0	0	15	5	0	0
1599	60	4	0	8	0		6	0		0	1	0	0		1	0	0	1	1	1	1	1	1	1	1	1	0	0	1	0	0	0	0	0	0	0	0	0	0	1	2		0	0	5	1	4	0	0
1600	49	2	0	16	0		6	0		0	1	1			0	1	0	1	1	0	1	1	1	1	1	1	0	0	1	0	0	0	0	0	0	0	0	0	0	0	0		0	0	9	8	5	0	0
1601	75	5	0	30	0		7	0		0	1	1			1	0	0	0	1	1	1	1	1	1	1	1	1	0	1	0	0	0	0	0	0	0	0	0	0	0	0		0	0	18	0	5	0	0
1602	36	1	0	10	0		6	0		0		0	0		0	0	0	1	1	0	0	1	1	1	1	1	0	0	0	0	0	0	0	0	0	0	0	0	1	0	2		0	0	10	1	4	0	0
1603	28	0	0	13	0	0	6	0		0	1	1			0	0	0	0	1	0	1	1	1	1	1	1	1	0	0	0	0	0	0	0	0	0	0	0	0	0	0		0	0	12	1	5	0	0
1604	18	0	0	45	0		7	0		0	1	1			1	0	0	0	1	1	0	0	1	1	1	1	0	0	1	0	0	0	0	0	0	1	0	0	0	1	1	4	1	0	12	53	7	1	1
1605	44	2	0	5	0	0	6	0		0	1	1			0	0	0	1	0	1	1	1	1	1	1	1	0	0	1	0	0	0	0	0	0	0	0	0	0	0	1	4	0	0	4	20	7	1	1
1606	90	6	0	6	0	0	6	0		0	1	0	0		1	1	0	1	1	1	1	1	1	1	1	1	1	0	0	0	0	0	0	0	1	1	0	0	0	0	0		0	0	1	35	5	0	0
1607	48	2	0	5	0		6	0		0	1	1			1	0	1	0	1	1	1	1	1	1	1	1	0	0	0	0	0	0	0	0	0	0	0	0	0	1	2		0	0	7	1	4	0	0
1608	68	4	0	7	0		6	0		0	1	0	0		0	0	0	0	1	1	1	1	1	1	1	1	1	0	1	0	0	0	0	1	0	0	0	0	0	0	1	4	0	0	9	30	7	1	1
1609	51	3	0	7	0		6	0		0	0	1			0	0	0	1	0	1	1	1	1	1	1	1	1	0	1	0	0	0	0	0	0	0	0	0	0	0	0		0	0	14	2	5	0	0
1610	50	3	0	4	0	0	6	0		0	1	0	0		0	0	1	1	1	1	0	1	1	1	1	1	0	0	1	0	0	0	0	1	0	1	0	0	1	0	0		1	0	4	12	5	0	0
1611	57	3	0	29	0	0	7	0		0	1	1			1	0	0	0	1	0	0	1	1	1	1	1	1	0	0	0	0	0	0	0	1	0	0	0	0	0	1	4	0	0	5	38	7	1	1
1612	69	4	0	4	0	0	6	0		0	1	0	0		0	0	0	0	1	1	1	1	1	1	1	1	0	0	1	0	0	0	0	0	0	0	0	0	0	0	2		0	0	2	11	4	0	0
1613	53	3	0	4	0	0	6	0		0	1	0	0		0	0	1	0	1	1	1	1	1	1	1	1	1	0	1	0	0	0	0	0	0	0	1	0	0	0	1	4	0	0	2	13	7	1	1
1614	65	4	0	4	0	1	6	0		0	1	0	0		1	0	0	0	1	1	1	1	1	1	1	1	0	0	0	0	0	0	0	1	1	0	0	0	0	0	1	4	0	0	2	13	7	1	1
1615	44	2	0	4	0	0	6	0		0	1	1			0	1	1	1	1	1	1	1	1	1	1	1	0	0	0	0	0	0	0	0	0	0	0	0	0	0	2		0	0	4	7	4	0	0
1616	64	4	0	7	0		6	0		0	1	1			1	0	0	1	1	0	1	1	1	1	1	1	1	0	1	0	0	0	0	0	0	0	0	0	0	1	0		0	0	6	3	5	0	0
1617	27	0	0	18	0		6	0		0	1	1			0	0	0	0	1	0	1	1	1	1	1	1	0	0	0	0	0	0	0	0	0	0	0	0	0	0	0		0	0	8	4	5	0	0
1618	39	1	0	10	0	0	6	0		0	1	1			0	1	0	0	0	0	1	1	1	1	1	1	0	0	1	0	0	0	0	1	0	0	0	0	0	1	1	4	0	0	8	17	7	1	1
1619	58	3	0	13	0	0	6	0		0	1	1			1	0	0	1	1	1	1	1	1	1	1	1	0	0	1	0	0	0	0	1	0	0	0	0	0	0	2		0	0	11	15	4	0	0
1620	62	4	0	8	0		6	0		0	1	1			1	1	1	0	1	1	1	1	1	1	1	1	1	0	1	0	0	0	0	0	0	0	0	0	0	0	1	4	0	0	22	9	7	1	1
1621	46	2	0	7	0	0	6	0		0	0	1			0	0	0	1	1	1	0	1	1	1	1	1	0	0	0	0	0	0	0	0	0	0	0	1	0	0	2		0	0	4	6	4	0	0
1622	45	2	0	12	0		6	0		0	1	0	0		0	1	0	1	1	1	1	1	1	1	1	1	0	0	0	0	0	0	0	0	0	0	0	0	0	0	2		0	0	7	3	4	0	0
1623	72	5	0	9	0	0	6	0		0	1	0	0		1	0	0	0	1	0	1	0	1	1	1	1	1	0	0	0	0	0	0	1	0	0	0	0	0	0	1	4	0	0	7	31	7	1	1
1624	43	2	0	26	0		7	0		0		0			1	0	0	1	1	0	1	1	1	1	1	1	0	0	0	0	0	0	0	0	0	0	0	0	0	0	2		0	0	24	0	4	0	0
1625	55	3	0	11	0		6	0		0	1	1			0	0	1	0	1	1	0	1	1	1	1	1	0	0	0	0	0	0	0	0	0	0	0	0	0	0	0		0	0	4	2	5	0	0
1626	40	2	0	8	0	0	6	0		0	1	0	0		0	1	0	1	1	1	0	1	1	1	1	1	1	0	0	0	0	0	0	0	0	0	0	0	0	1	0		0	0	5	15	5	0	0
1627	56	3	0	10	0		6	0		0	1	0	0		1	0	0	0	1	1	1	1	1	1	1	1	1	0	1	0	0	0	0	0	0	0	0	0	0	0	0		0	0	7	6	5	0	0
1628	45	2	0	8	0		6	0		0	1	1			0	0	0	1	1	1	1	1	1	1	1	1	0	0	0	0	0	0	0	0	0	0	0	0	0	0	0		0	0	10	2	5	0	0
1629	49	2	0	7	0	0	6	0		0	1	0	0		0	0	0	0	1	1	1	1	1	1	1	1	0	0	0	0	0	0	0	0	0	0	0	0	0	0	1	4	0	0	4	27	7	1	1
1630	36	1	0	4	0		6	0		0	0	1			0	1	0	1	1	1	1	1	1	1	1	1	0	0	0	0	0	0	0	0	0	0	0	1	0	0	1	4	0	0	5	33	7	1	1
1631	56	3	0	15	0		6	0		0	0	0	0		0	0	0	0	1	1	0	1	1	1	1	1	0	0	0	0	0	0	0	0	0	0	0	0	0	0	1	4	0	0	12	5	7	1	1
1632	50	3	0	10	0	2	6	0		0	1	0	0		0	0	1	1	1	1	1	1	1	1	1	1	1	0	0	0	0	1	0	0	0	0	0	0	0	1	2		0	0	0	21	4	0	0
1633	49	2	0	13	0		6	0		0	0	1			1	0	1	1	1	1	0	0	1	1	1	1	0	0	1	0	0	0	0	0	0	0	0	0	0	1	2		0	0	8	6	4	0	0
1634	52	3	0	3	0	0	6	0		0	1	1			1	0	0	1	1	0	1	1	1	1	1	1	1	0	0	0	0	0	0	0	0	0	0	0	0	0	0		0	0	1	11	5	0	0
1635	25	0	0	6	0	0	6	0		0	1	1			0	0	0	0	0	1	1	1	1	1	1	1	0	0	0	0	0	0	1	0	0	0	0	0	0	0	0		0	0	5	4	5	0	0
1636	32	1	0	9	0		6	0		0	1	1			0	0	0	0	1	1	1	0	1	1	1	1	0	0	0	0	0	0	0	0	0	0	0	0	0	0	0		0	0	9	4	5	0	0
1637	51	3	0	16	0		6	0		0	0	1			1	0	0	0	1	1	1	1	1	1	1	1	0	0	1	0	0	0	0	1	0	0	0	0	0	1	0		0	0	11	4	5	0	0
1638	51	3	0	7	0	0	6	0		0	1	1			0	0	0	1	0	1	0	1	1	1	1	1	1	0	1	0	0	0	0	1	0	0	0	0	0	0	0		0	0	3	7	5	0	0
1639	67	4	0	6	0	0	6	0		0	1	1			1	0	0	0	1	0	1	1	1	1	1	1	0	0	1	0	0	0	0	0	0	0	0	1	0	1	0		0	0	5	7	5	0	0
1640	58	3	0	7	0		6	0		0	0	1			1	0	1	1	1	1	1	1	1	1	1	1	1	0	1	0	0	0	0	1	0	0	1	0	0	0	0		0	0	7	12	5	0	0
1641	45	2	0	6	0		6	0		0	0	1			0	0	1	0	1	1	1	1	1	1	1	1	0	0	0	0	0	0	0	0	0	0	0	0	0	1	0		0	0	3	10	5	0	0
1642	64	4	0	7	0	0	6	0		0	0	0	0		1	0	0	0	1	0	1	1	1	1	1	1	0	0	0	0	0	0	0	0	0	0	0	0	0	1	1	4	1	0	6	17	7	1	1
1643	64	4	0	10	0	0	6	0		0	1	0	0		0	0	1	0	1	1	1	1	1	1	1	1	0	0	0	0	0	0	0	0	0	0	0	0	0	1	0		0	0	6	8	5	0	0
1644	50	3	0	10	0		6	0		0	1	0	0		0	0	0	0	1	0	1	1	1	1	1	1	0	0	1	0	0	0	0	0	0	0	0	0	0	0	2		0	0	9	3	4	0	0
1645	65	4	0	4	0	0	6	0		0	0	0	0		1	0	0	0	1	1	1	1	1	1	1	1	1	0	1	0	0	0	0	1	0	0	0	0	0	0	1	4	0	0	3	35	7	1	1
1646	50	3	0	10	0	0	6	0		0	1	0			0	0	1	0	1	1	1	1	1	1	1	1	0	0	0	0	0	0	0	0	0	0	0	0	0	0	0		0	0	8	3	5	0	0
1647	29	0	0	17	0		6	0		0	1	1			0	1	0	0	1	1	0	1	1	1	1	1	0	0	0	0	0	0	0	0	0	0	0	0	0	0	1	4	0	0	10	57	7	1	1
1648	55	3	0	8	0	0	6	0		0	1	1			0	1	0	0	1	1	1	1	1	1	1	1	1	0	0	0	0	0	0	0	0	0	0	0	0	1	2		0	0	11	4	4	0	0
1649	52	3	0	3	0	0	6	0		0		0	0		1	1	0	0	1	1	1	1	1	1	1	1	0	0	1	0	0	0	0	0	0	0	0	0	0	0	1	4	0	0	0	39	7	1	1
1650	56	3	0	4	0		6	0		0	1	0	0		1	0	0	0	0	1	1	1	1	1	1	1	0	0	1	0	0	0	0	1	0	0	0	1	0	1	0		0	0	3	6	5	0	0
1651	59	3	0	9	0	0	6	0		0		0	0		0	0	0	0	1	1	1	1	1	1	1	1	0	0	1	0	0	0	0	0	0	0	0	0	0	0	0		0	0	7	5	5	0	0
1652	63	4	0	9	0	0	6	0		0	1	1			0	0	0	0	1	0	1	1	1	1	1	1	1	0	1	0	0	0	0	1	0	0	0	0	0	1	0		0	0	6	20	5	0	0
1653	30	1	0	12	0		6	0		0		1			0	0	0	0	0	1	1	1	1	1	1	1	0	0	0	0	0	0	0	0	0	0	0	0	0	0	0		0	0	8	3	5	0	0
1654	52	3	0	17	0		7	0		0	1	0	0		0	0	0	0	1	1	1	1	1	1	1	1	0	0	0	0	0	0	0	0	0	0	1	0	0	0	2		0	0	10	1	4	0	0
1655	38	1	0	8	0		6	0		0	1	0	1	3	1	0	0	0	1	0	1	1	1	1	1	1	1	0	0	0	0	0	0	0	0	0	0	0	0	1	0	3	0	0	10	9	6	1	1
1656	64	4	0	19	0		7	0		0	0	1			0	0	1	0	1	1	1	1	1	1	1	1	0	0	1	0	0	0	0	1	0	0	0	0	0	0	0		0	0	15	5	5	0	0
1657	66	4	0	4	0		6	0		0	1	1			0	0	0	0	1	1	1	1	1	1	1	1	1	0	1	0	0	0	0	1	0	0	0	0	0	0	1	4	1	0	1	14	7	1	1
1658	59	3	0	9	0		6	0		0	0	1			0	0	0	0	1	1	1	1	1	1	1	1	0	0	0	0	0	0	0	0	0	0	0	0	1	0	0		0	0	6	5	5	0	0
1659	79	5	0	4	0	0	6	0		0	1	1			0	0	0	0	1	1	1	1	1	1	1	1	0	0	1	0	0	0	0	1	0	0	0	0	0	0	0		1	0	4	17	5	0	0
1660	41	2	0	7	0	0	6	0		0	1	0			1	0	0	0	0	0	1	1	1	1	1	1	1	0	0	0	0	0	0	0	0	0	0	0	0	0	0		0	0	4	2	5	0	0
1661	38	1	0	9	0	0	6	0		0	1	1			0	0	0	1	0	1	1	1	1	1	1	1	0	0	0	0	0	0	0	0	0	0	0	0	0	1	2		0	0	7	6	4	0	0
1662	58	3	0	10	0	0	6	0		0	0	1			0	0	1	1	1	1	1	1	1	1	1	1	0	0	1	0	0	0	0	0	0	0	0	0	1	0	1	4	0	0	8	53	7	1	1
1663	54	3	0	14	0		6	0		0	0	0	0		0	0	1	1	1	1	0	0	1	1	1	1	0	0	1	0	0	0	0	1	0	0	0	0	1	0	0		0	0	12	3	5	0	0
1664	50	3	0	12	0		6	0		0	1	1			0	1	0	0	1	1	0	1	1	1	1	1	1	0	0	0	0	0	0	1	0	0	0	0	0	0	0		0	0	15	5	5	0	0
1665	65	4	0	5	0	0	6	0		0	1	1			1	0	0	1	1	1	1	1	1	1	1	1	0	0	1	0	0	0	0	0	0	0	0	0	0	1	1	4	1	0	3	14	7	1	1
1666	39	1	0	6	0	0	6	0		0	1	1			0	0	0	0	1	1	1	1	1	1	1	1	0	0	0	0	0	0	0	0	0	0	0	0	0	0	1	4	0	0	6	6	7	1	1
1667	78	5	0	8	0	0	6	0		0	0	1			1	1	0	0	1	0	1	1	1	1	1	1	0	0	1	0	0	0	0	1	0	0	0	0	0	0	1	4	1	0	7	12	7	1	1
1668	55	3	0	9	0		6	0		0	0	1			0	0	0	0	1	1	1	1	1	1	1	1	0	0	0	0	0	0	0	0	0	0	0	0	0	0	0		0	0	6	6	5	0	0
1669	66	4	0	3	0		6	0		0	1	0	0		1	0	0	0	1	1	1	1	1	1	1	1	1	0	1	0	0	0	0	0	0	0	0	0	0	1	0		0	0	7	3	5	0	0
1670	42	2	0	12	0		6	0		0		0	0		0	0	0	0	1	1	1	1	1	1	1	1	0	0	0	0	0	0	0	0	0	0	0	0	0	1	0		0	0	7	5	5	0	0
1671	60	4	0	8	0	0	6	0		0	0	1			0	1	0	1	1	1	0	1	1	1	1	1	0	0	0	0	0	0	0	0	0	0	0	0	0	1	1	4	0	0	6	8	7	1	1
1672	66	4	0	9	0	0	6	0		0	1	1			0	0	0	0	1	1	1	1	1	1	1	1	0	0	1	0	0	0	0	0	0	0	0	0	1	0	0		0	0	7	16	5	0	0
1673	54	3	0	8	0	0	6	0		0	1	1			0	1	0	0	1	1	1	1	1	1	1	1	0	0	0	0	0	0	0	0	0	0	0	0	0	1	0		0	0	8	3	5	0	0
1674	79	5	0	21	0		7	0		0	1	1			1	1	0	1	1	1	1	1	1	1	1	1	0	0	1	0	0	0	0	1	0	0	0	0	0	1	1	4	1	0	19	3	7	1	1
1675	58	3	0	4	0	0	6	0		0	1	1			0	0	0	0	1	1	1	1	1	1	1	1	1	0	0	0	0	0	0	0	0	0	0	0	0	1	0		0	0	3	5	5	0	0
1676	71	5	0	8	0	0	6	0		0	1	1			0	0	0	0	1	0	1	1	1	1	1	1	0	0	1	0	0	0	0	1	0	0	0	1	0	1	1	4	1	0	3	30	7	1	1
1677	75	5	0	5	0	0	6	0		0	1	0	0		0	1	1	0	0	1	1	1	1	1	1	1	0	0	1	0	0	0	0	1	0	0	0	0	0	0	0		0	0	4	10	5	0	0
1678	46	2	0	1	0		6	0		0	1	1			0	1	1	1	1	1	1	1	1	1	1	1	0	0	0	0	0	0	0	0	0	0	0	0	0	1	0		0	0	7	9	5	0	0
1679	65	4	0	11	0	0	6	0		0	1	1			0	0	1	1	1	1	0	1	1	1	1	1	1	0	0	0	0	1	0	0	0	0	0	0	0	1	1	4	0	0	8	21	7	1	1
1680	26	0	0	11	0	0	6	0		0	0	0	1	3	0	0	1	1	1	1	0	1	1	1	1	1	0	0	1	0	0	0	0	0	0	0	0	0	0	1	1	4	0	0	10	20	7	1	1
1681	58	3	0	12	0	0	6	0		0	1	0			0	0	0	0	1	1	1	1	1	1	1	1	0	0	0	0	0	0	0	0	0	0	0	0	0	1	0		0	0	10	14	5	0	0
1682	39	1	0	11	0		6	0		0	0	1			0	0	1	1	1	1	1	0	1	1	1	1	0	0	0	0	0	0	0	0	0	0	0	0	0	0	1	4	0	0	10	9	7	1	1
1683	87	6	0	21	0		7	0		0	1	0	0		0	0	0	0	1	1	0	1	1	1	1	1	0	0	0	0	0	0	0	0	0	0	0	0	0	0	0		0	0	20	8	5	0	0
1684	57	3	0	4	0	0	6	0		0	1	1			0	0	0	0	0	1	0	1	1	1	1	1	1	0	0	0	0	0	0	0	0	0	0	1	0	0	1	4	1	0	4	26	7	1	1
1685	73	5	0	6	0	0	6	0		0	1	0	0		1	0	0	0	1	1	1	1	1	1	1	1	0	0	1	0	0	0	0	0	0	1	0	1	0	1	0		1	0	5	7	5	0	0
1686	55	3	0	5	0	0	6	0		0	1	1			0	0	1	0	0	1	0	1	1	1	1	1	0	0	0	0	0	1	0	1	0	0	0	0	0	0	0		0	0	5	3	5	0	0
1687	66	4	0	8	0	0	6	0		0	1	1			1	1	0	1	1	1	1	1	1	1	1	1	0	0	1	0	0	0	0	1	0	0	0	1	0	1	1	4	0	0	6	18	7	1	1
1688	81	6	0	20	0	0	7	0		0	0	1			0	0	0	1	1	0	1	1	1	1	1	1	1	0	1	0	0	0	0	0	1	0	0	0	0	1	1	4	1	0	7	22	7	1	1
1689	43	2	0	7	0	0	6	0		0	1	1			1	0	0	1	1	1	1	1	1	1	1	1	0	0	0	0	0	0	0	0	1	0	0	0	0	0	0		0	0	7	12	5	0	0
1690	49	2	0	14	0		7	0		0	1	1			1	0	0	0	1	1	1	1	1	1	1	1	1	0	0	0	0	0	0	0	0	0	0	0	0	0	1	4	0	0	9	8	7	1	1
1691	89	6	0	14	0		7	0		0	1	0	0		1	1	0	1	0	1	1	1	1	1	1	1	1	0	1	0	0	0	0	0	0	0	0	0	0	1	1	4	1	0	10	8	7	1	1
1692	52	3	0	7	0		6	0		0	1	1			0	0	0	1	1	1	1	1	1	1	1	1	1	0	0	0	0	0	0	0	0	0	0	0	1	1	1	4	0	0	11	55	7	1	1
1693	65	4	0	7	0		6	0		0	1	0	0		1	1	0	0	1	1	1	1	1	1	1	1	1	0	1	0	0	0	0	0	0	1	0	0	0	1	1	4	0	0	3	204	7	1	1
1694	38	1	0	9	0	0	6	0		0	1	1			1	0	0	0	1	1	1	1	1	1	1	1	0	0	0	0	0	0	0	1	0	0	0	0	0	0	1	4	0	0	6	11	7	1	1
1695	57	3	0	9	0	0	6	0		0	1	0			0	1	0	0	1	0	1	1	1	1	1	1	1	0	0	0	0	1	0	0	0	0	0	0	0	0	1	4	1	0	6	6	7	1	1
1696	54	3	0	16	0		7	0		0	1	0			0	0	1	0	1	1	1	1	1	1	1	1	0	0	1	0	0	0	0	0	0	0	0	0	0	1	1	4	0	0	10	10	7	1	1
1697	75	5	0	6	0		6	0		0	1	0	0		0	0	1	0	1	1	1	1	1	1	1	1	0	0	0	0	0	0	0	1	0	0	0	0	0	1	0		0	0	10	5	5	0	0
1698	63	4	0	6	0		6	0		0	1	1			0	1	0	0	1	1	0	1	1	1	1	1	1	0	1	0	0	0	0	0	0	0	0	0	0	1	1	4	0	0	10	23	7	1	1
1699	47	2	0	17	0		7	0		0	0	0			0	0	0	1	1	0	1	1	1	1	1	1	0	0	0	0	0	0	0	0	0	0	0	0	0	1	0		0	0	13	5	5	0	0
1700	66	4	0	12	0		7	0		0	1	1			0	0	0	0	1	1	1	0	1	1	1	1	0	0	0	0	0	0	0	0	0	0	0	0	0	0	1	4	1	0	13	2	7	1	1
1701	71	5	0	15	0		7	0		0	1	0	0		1	0	0	0	1	1	1	1	1	1	1	1	1	0	1	0	0	0	0	0	0	1	0	0	0	1	0		1	0	23	21	5	0	0
1702	56	3	0	1	0	0	6	0		0	1	1			0	1	0	0	1	0	1	1	1	1	1	1	1	0	0	0	0	0	0	1	0	0	0	1	0	1	1	4	0	0	1	12	7	1	1
1703	46	2	0	8	0	2	6	0		0		0	0		1	1	0	0	1	1	1	1	1	1	1	1	0	0	1	0	0	0	0	1	0	0	0	0	1	1	0		0	0	2	21	5	0	0
1704	58	3	0	4	0	0	6	0		0	1	1			0	1	1	1	1	1	1	1	1	1	1	1	0	0	0	0	0	0	0	0	0	0	0	0	0	0	2		0	0	4	4	4	0	0
1705	47	2	0	8	0		6	0		0	1	1			0	0	0	0	1	1	1	1	1	1	1	1	0	0	1	0	0	0	0	1	0	0	0	0	0	1	0		0	0	7	2	5	0	0
1706	62	4	0	12	0		7	0		0	1	0	0		1	1	1	1	1	1	1	1	1	1	1	1	1	0	1	0	0	0	0	1	0	0	0	0	0	0	1	4	1	0	10	5	7	1	1
1707	67	4	0	11	0		7	0		0	1	1			1	1	0	1	1	1	1	1	1	1	1	1	0	0	1	0	0	0	0	0	0	0	0	0	0	1	1	4	0	0	13	6	7	1	1
1708	51	3	0	15	0	0	7	0		0	1	1			0	0	0	0	1	1	1	0	1	1	1	1	0	0	1	0	0	0	0	1	0	0	0	0	0	1	1	4	0	0	14	27	7	1	1
1709	81	6	0	3	0	0	6	0		0	1	0	0		0	0	1	1	1	0	1	1	1	1	1	1	0	0	0	0	0	0	0	0	0	0	0	0	0	1	0		1	0	3	4	5	0	0
1710	60	4	0	8	0	0	6	0		0		1			1	1	0	0	1	0	1	1	1	1	1	1	1	0	1	0	0	0	0	1	0	0	0	0	0	0	0		0	0	5	9	5	0	0
1711	61	4	0	11	0		7	0		0	1	1			0	1	1	0	1	1	1	1	1	1	1	1	0	0	1	0	0	0	0	0	0	0	0	0	0	1	0		0	0	7	4	5	0	0
1712	26	0	0	7	0		6	0		0	1	1			0	0	0	1	1	1	0	0	1	1	1	1	1	0	0	0	0	0	0	0	0	0	0	0	0	0	0		0	0	8	8	5	0	0
1713	56	3	0	12	0		7	0		0	0	0	0		1	1	0	1	0	1	1	1	1	1	1	1	0	0	1	0	0	0	0	0	0	0	0	0	0	0	2		0	0	3	7	4	0	0
1714	74	5	0	6	0	0	6	0		0	1	1			0	0	0	1	1	1	0	1	1	1	1	1	1	0	1	0	0	0	0	1	1	0	0	0	0	1	1	4	1	0	5	10	7	1	1
1715	33	1	0	11	0		7	0		0	1	0			0	0	0	0	1	0	1	0	1	1	1	1	0	0	0	0	0	0	0	0	0	0	0	0	0	0	0		0	0	9	4	5	0	0
1716	82	6	0	7	0	0	6	0		0	1	0	0		0	0	0	1	1	1	1	1	1	1	1	1	1	0	1	0	0	0	0	1	0	0	0	0	0	1	1	4	1	0	12	131	7	1	1
1717	68	4	0	8	0		7	0		0	1	1			1	0	0	0	1	1	1	1	1	1	1	1	0	0	1	0	0	0	0	1	0	0	0	0	0	0	0		0	0	11	9	5	0	0
1718	45	2	0	12	0		7	0		0	1	0			1	0	0	1	1	1	1	1	1	1	1	1	0	0	0	0	0	0	0	0	0	0	0	0	0	0	2		0	0	22	2	4	0	0
1719	63	4	0	11	0		7	0		0	1	1			0	0	0	1	1	1	1	1	1	1	1	1	1	0	1	0	0	0	0	0	0	0	0	0	0	0	1	4	0	0	5	31	7	1	1
1720	54	3	0	8	0		7	0		0		1			0	1	1	0	1	1	1	1	1	1	1	1	0	0	1	0	0	0	0	0	0	0	0	0	0	0	0		0	0	7	6	5	0	0
1721	55	3	0	12	0		7	0		0	1	1			0	0	0	0	1	1	1	1	1	1	1	1	1	0	0	0	0	0	0	0	0	0	0	0	0	1	0		0	0	8	4	5	0	0
1722	55	3	0	8	0		7	0		0	1	0	0		1	0	0	0	1	0	1	1	1	1	1	1	0	0	1	0	0	0	0	0	0	0	0	0	0	1	0		0	0	11	5	5	0	0
1723	62	4	0	7	0	0	7	0		0	0	0	0		1	1	0	0	1	1	1	1	1	1	1	1	1	0	1	0	0	0	0	1	0	1	0	0	0	0	1	4	1	0	5	25	7	1	1
1724	49	2	0	7	0	0	7	0		0	1	1			0	0	0	0	1	1	1	1	1	1	1	1	1	0	0	0	0	0	1	0	0	0	0	0	0	1	1	4	0	0	6	22	7	1	1
1725	70	5	0	6	0		7	0		0	1	0	0		0	1	0	0	1	0	1	1	1	1	1	1	1	0	0	0	0	0	0	0	0	0	0	0	1	1	1	4	1	0	7	14	7	1	1
1726	33	1	0	9	0		7	0		0	0	1			0	0	0	0	0	0	1	1	1	1	1	1	1	0	0	0	0	0	0	0	0	0	0	0	0	0	0		0	0	10	12	5	0	0
1727	75	5	0	20	0	0	7	0		0	1	0	0		0	1	0	0	1	1	1	1	1	1	1	1	0	0	0	0	0	0	0	0	0	0	0	0	0	0	1	4	1	1		31	7	1	1
1728	86	6	0	25	0	0	7	0		0	1	0	0		1	0	0	0	1	1	1	1	1	1	1	1	0	0	1	0	0	0	0	0	0	0	0	0	0	1	1	4	0	1		37	7	1	1
1729	53	3	0	8	0		7	0		0	0	1			0	0	0	0	1	1	1	1	1	1	1	1	0	0	0	0	0	0	0	1	0	0	0	0	0	1	1	4	1	0	7	44	7	1	1
1730	75	5	0	11	0		7	0		0	1	1			1	0	0	0	1	1	1	1	1	1	1	1	1	0	0	0	0	0	0	1	0	0	0	0	0	0	1	4	1	0	7	32	7	1	1
1731	37	1	0	9	0	0	7	0		0	1	0			0	1	0	1	1	0	1	1	1	1	1	1	0	0	0	0	0	0	0	0	0	0	1	0	0	1	0		0	0	6	8	5	0	0
1732	80	6	0	8	0		7	0		0	1	0	0		1	0	0	1	1	1	0	1	1	1	1	1	0	0	0	0	0	0	0	0	0	0	0	0	0	1	0		0	0	6	6	5	0	0
1733	38	1	0	9	0	0	7	0		0	0	1			0	0	0	1	0	0	1	1	1	1	1	1	0	0	0	0	0	0	0	0	0	0	0	0	0	1	0		0	0	7	5	5	0	0
1734	55	3	0	6	0	0	7	0		0	0	1			1	0	0	0	1	1	1	1	1	1	1	1	1	0	0	0	0	0	0	0	1	0	0	0	0	1	1	4	1	0	7	13	7	1	1
1735	39	1	0	10	0	0	7	0		0	1	1			1	0	0	0	0	1	0	1	1	1	1	1	0	0	1	0	0	0	0	0	0	0	0	0	1	0	0		0	0	8	5	5	0	0
1736	62	4	0	7	0		7	0		0	1	0	0		1	0	0	1	1	1	1	1	1	1	1	1	1	0	1	0	0	0	0	0	0	0	0	0	0	0	1	4	0	0	10	21	7	1	1
1737	70	5	0	3	0	0	6	0		0	1	1			0	0	0	0	1	0	1	0	1	0	1	1	0	0	1	0	0	0	0	1	1	0	0	1	0	0	1	4	1	0	2	14	7	1	1
1738	69	4	0	5	0	0	7	0		0		0	0		1	0	0	0	1	1	1	1	1	1	1	1	1	0	1	0	0	0	0	0	0	0	0	0	1	1	1	4	1	0	3	12	7	1	1
1739	86	6	0	3	0		6	0		0	0	1			1	1	1	0	1	1	1	1	1	1	1	1	0	0	0	0	0	0	0	0	0	0	0	0	0	0	0		1	0	4	17	5	0	0
1740	36	1	0	5	0	0	7	0		0	1	1			0	0	0	0	1	1	1	1	1	1	1	1	1	0	1	0	0	0	0	1	0	0	0	0	1	1	1	4	0	0	4	56	7	1	1
1741	48	2	0	4	0	0	7	0		0	1	0			0	0	0	0	1	1	1	1	1	1	1	1	0	0	1	0	0	0	0	0	0	0	0	0	0	0	0		0	0	4	7	5	0	0
1742	73	5	0	5	0	0	7	0		0	1	1			1	1	1	0	1	1	1	1	1	1	1	1	0	0	0	0	0	0	0	0	0	0	0	0	0	1	1	4	1	0	5	27	7	1	1
1743	52	3	0	9	0		7	0		0	1	1			1	1	0	0	1	1	1	1	1	1	1	1	0	0	0	0	0	0	0	1	0	0	0	0	0	0	1	4	0	0	5	5	7	1	1
1744	49	2	0	6	0		7	0		0	1	0			0	0	0	0	0	1	1	1	1	1	1	1	1	0	0	0	0	0	0	0	0	0	0	0	0	1	0		0	0	8	2	5	0	0
1745	34	1	0	5	0		7	0		0	1	0	1	3	1	0	0	1	1	1	1	0	1	1	1	1	1	0	0	0	0	0	0	1	0	0	0	0	0	1	0		0	0	8	4	5	0	0
1746	79	5	0	8	0		7	0		0	1	0	0		0	0	0	0	1	1	0	1	1	1	1	1	0	0	1	0	0	0	0	1	0	0	0	0	0	1	0		0	0	10	7	5	0	0
1747	57	3	0	5	0	2	7	0		0	1	1			0	1	1	0	1	1	1	0	1	1	1	1	0	0	1	0	0	0	0	0	0	0	0	0	1	1	2		0	0	2	4	4	0	0
1748	49	2	0	8	0	0	7	0		0	1	1			0	0	0	0	1	1	0	1	1	1	1	1	0	0	1	0	0	0	0	1	0	0	0	0	1	0	0		0	0	7	10	5	0	0
1749	72	5	0	8	0	0	7	0		0	1	1			0	0	1	0	1	1	1	1	1	1	1	1	0	0	0	0	0	0	0	0	0	0	0	0	0	1	0		0	0	6	6	5	0	0
1750	55	3	0	10	0	0	7	0		0	0	1			0	0	0	1	1	1	1	1	1	1	1	1	1	0	1	0	0	0	1	0	0	0	0	0	0	1	1	4	0	0	9	35	7	1	1
1751	70	5	0	4	0		7	0		0	1	1			0	0	0	1	1	0	1	1	1	1	1	1	0	0	1	0	0	0	0	1	0	0	0	0	0	1	0		0	0	9	3	5	0	0
1752	59	3	0	11	0		7	0		0	1	0			0	0	0	1	1	1	1	1	1	1	1	1	0	0	1	0	0	0	0	1	0	0	0	0	1	1	1	4	0	0	9	125	7	1	1
1753	54	3	0	7	0		7	0		0	0	1			0	0	0	0	0	1	1	1	1	1	1	1	0	0	0	0	0	0	0	0	0	0	0	0	0	0	1	4	1	0	9	14	7	1	1
1754	64	4	0	9	0		7	0		0	0	0	0		0	0	0	1	1	1	0	1	1	1	1	1	1	0	1	0	0	0	0	1	0	0	0	0	0	0	0		0	0	10	6	5	0	0
1755	32	1	0	2	0	0	7	0		0	1	0	1	2	0	1	0	1	1	1	1	1	1	1	1	1	0	0	0	0	0	0	0	1	1	0	0	0	0	1	2		0	0	0	2	4	0	0
1756	72	5	0	2	0	0	7	0		0		0	0		0	0	0	0	1	0	1	1	1	1	1	1	0	0	0	0	0	0	0	0	0	0	0	0	0	0	1	4	1	0	1	1	7	1	1
1757	59	3	0	8	0		7	0		0	1	0	0		0	0	1	1	1	1	0	1	1	1	1	1	0	0	0	0	0	0	0	0	0	1	0	0	0	0	0		0	0	5	11	5	0	0
1758	51	3	0	0	0		6	0		0	1	1			0	0	0	1	1	1	1	1	1	1	1	1	1	0	0	0	0	0	0	0	0	0	0	0	0	1	0		0	0	9	10	5	0	0
1759	54	3	0	8	0		7	0		0	1	0	0		1	1	0	0	1	1	1	1	1	1	1	1	0	0	1	0	0	0	0	1	1	0	0	0	0	0	1	4	0	0	6	15	7	1	1
1760	83	6	0	4	0	0	7	0		0	1	0	0		1	0	0	0	1	1	1	1	1	1	1	1	0	0	1	0	0	0	0	1	0	0	0	0	0	0	1	4	1	0	3	18	7	1	1
1761	48	2	0	5	0		7	0		0	0	1			0	0	0	0	1	1	1	1	1	1	1	1	1	0	1	0	0	0	0	0	0	0	0	0	1	0	0		0	0	6	2	5	0	0
1762	66	4	0	8	0	0	7	0		0	1	1			0	1	0	0	1	1	1	1	1	1	1	1	1	0	1	0	0	0	0	1	0	0	0	0	0	1	1	4	0	0	6	20	7	1	1
1763	63	4	0	8	0		7	0		0	0	1			1	0	0	1	1	1	1	1	1	1	1	1	1	0	0	0	0	0	0	0	0	0	0	0	0	0	1	4	1	0	8	0	7	1	1
1764	62	4	0	15	0		7	0		0	1	1			0	0	0	0	1	1	1	1	1	1	1	1	1	0	1	0	0	1	0	0	0	0	0	0	0	1	0		0	0	12	7	5	0	0
1765	48	2	0	9	0		7	0		0	1	1			0	0	0	1	1	1	0	1	1	1	1	1	0	0	0	0	0	0	0	1	0	0	0	1	0	1	2		0	0	11	1	4	0	0
1766	59	3	0	9	0		7	0		0	0	1			0	0	1	0	1	1	1	1	1	1	1	1	0	0	1	0	0	0	0	0	0	0	0	0	0	1	0		0	0	11	3	5	0	0
1767	69	4	0	20	0	0	7	0		0	1	1			1	0	0	0	1	1	0	1	1	1	1	1	0	0	1	0	0	0	1	1	0	0	0	0	0	1	0		0	0	17	11	5	0	0
1768	80	6	0	12	0		2	1	1	0	1	0	0		0	1	1	0	1	1	1	1	1	1	1	1	0	0	0	1	0	0	0	0	0	0	0	0	0	0	1	4	0	0	14	8	7	1	1
1769	62	4	0	7	0		2	1	1	0	1	0	0		1	1	0	0	1	1	1	1	1	1	1	1	0	0	1	0	0	0	0	0	0	0	0	0	0	1	0		0	0	7	2	5	0	0
1770	55	3	0	19	0		2	1		0	1	0	0		1	1	0	0	1	1	1	1	1	1	1	1	1	0	1	0	0	0	0	1	0	0	0	0	1	0	1	4	1	0	16	18	7	1	1
1771	56	3	0	14	0	2	2	1	1	0	1	1			0	1	0	0	1	1	1	1	1	1	0	0	0	0	0	0	0	0	0	1	0	0	0	0	0	0	1	4	0	0	14	34	7	1	1
1772	42	2	0	25	0		3	1	1	0	1	1			0	0	0	0	0	1	1	1	1	1	1	1	1	0	0	0	0	0	1	0	0	0	0	0	0	0	1	4	0	0	27	8	7	1	1
1773	69	4	0	3	0		2	1	1	0	1	1			1	1	0	0	1	1	1	1	1	1	1	1	0	0	1	0	0	0	0	0	0	1	0	0	0	0	0		0	0	9	3	5	0	0
1774	63	4	0	8	0		2	1	1	0	1	1			0	1	0	0	1	1	1	1	1	1	1	1	0	0	1	0	0	0	0	0	0	0	0	0	1	1	1	4	0	0	8	20	7	1	1
1775	65	4	0	7	0		2	1		0	1	1			0	0	0	0	1	1	1	1	1	1	1	1	0	0	0	0	0	0	0	0	0	0	0	0	0	1	1	4	1	0	8	10	7	1	1
1776	82	6	0	7	0		2	1		0	1	1			1	1	0	0	1	1	1	1	1	1	1	1	1	0	1	0	0	0	0	0	0	0	0	0	0	0	1	4	0	0	10	11	7	1	1
1777	63	4	0	5	0		2	1	1	0	1	1			1	0	0	0	1	1	1	1	1	1	1	1	1	0	1	0	0	0	0	1	0	0	0	0	0	1	0		0	0	5	10	5	0	0
1778	78	5	0	7	0		2	1		0	1	1			0	0	0	1	1	1	1	1	1	1	1	1	1	0	1	0	0	0	0	0	1	0	0	0	0	0	0		0	0	7	7	5	0	0
1779	56	3	0	6	0		2	1	1	0	1	1			0	0	0	0	1	1	1	1	1	1	1	1	1	0	1	0	0	0	0	1	0	0	0	0	0	0	1	4	1	0	11	43	7	1	1
1780	45	2	0	9	0		2	1		0	1	1			1	1	1	1	1	1	1	1	1	1	1	1	1	0	0	0	0	0	0	0	0	0	0	0	0	1	0		0	0	11	3	5	0	0
1781	77	5	0	11	0		2	1	1	0	1	1			0	1	1	0	1	1	1	0	1	1	1	1	0	0	1	0	0	0	0	0	0	1	0	0	0	0	1	4	1	0	11	9	7	1	1
1782	76	5	0	7	0		2	1		0	1	0	0		1	1	0	0	1	1	1	1	1	1	1	1	1	0	1	0	0	0	0	0	0	0	0	0	0	0	0		0	0	12	4	5	0	0
1783	47	2	0	9	0		2	1		0	1	0	0		1	1	0	0	1	1	1	1	1	1	1	1	1	0	0	0	0	0	0	0	0	0	0	0	1	0	1	4	1	0	11	24	7	1	1
1784	77	5	0	6	0		2	1		0	1	1			0	0	0	0	1	1	1	1	1	1	1	1	0	0	0	0	0	0	0	1	0	0	0	0	0	0	1	4	1	0	9	8	7	1	1
1785	54	3	0	8	0		2	1	1	0	1	0	0		1	0	0	0	1	1	0	1	1	1	1	1	1	0	1	0	0	0	1	1	1	0	0	0	1	0	0		0	0	10	8	5	0	0
1786	25	0	0	9	0		2	1		0	1	1			1	1	0	0	1	1	1	0	1	1	1	1	1	0	0	0	0	0	1	0	0	0	0	0	0	0	1	4	0	0	12	32	7	1	1
1787	59	3	0	7	0		2	1		0	1	0	0		0	0	1	0	1	1	1	1	1	1	0	0	0	0	0	0	0	0	0	0	0	0	0	0	0	0	0		0	0	7	2	5	0	0
1788	51	3	0	7	0		2	1	1	0	1	0	0		0	0	0	1	1	1	1	0	1	1	0	0	0	0	0	0	0	0	0	0	1	0	0	0	0	1	0		0	0	17	5	5	0	0
1789	56	3	0	5	0		2	1	1	0	1	1			1	0	1	0	0	1	1	1	1	1	1	1	0	0	0	0	0	0	0	0	0	0	0	0	0	0	1	4	0	0	11	21	7	1	1
1790	30	1	0	5	0		2	1	1	0	1	1			0	0	0	0	1	1	1	1	1	1	0	0	0	0	0	0	0	0	0	0	0	0	0	0	1	0	0		0	0	9	4	5	0	0
1791	66	4	0	7	0		2	1	1	0	1	1			1	1	0	0	1	1	1	1	1	1	1	1	1	0	1	0	0	0	0	1	0	0	0	0	0	0	0		0	0	13	8	5	0	0
1792	74	5	0	11	0		2	1		0	0	1			0	1	1	0	1	1	1	1	1	1	1	1	1	0	1	0	0	0	0	0	0	0	0	0	0	1	1	4	1	0	13	19	7	1	1
1793	74	5	0	14	0	1	2	1		0	1	0	0		1	1	0	0	1	1	1	1	1	1	1	1	1	0	0	0	0	0	0	0	0	1	0	0	0	1	1	4	1	0	14	5	7	1	1
1794	69	4	0	6	0		2	1	1	0	1	1			1	1	0	0	1	1	1	1	1	1	1	1	0	0	1	0	0	0	0	0	0	0	0	0	0	1	0		0	0	16	9	5	0	0
1795	60	4	0	16	0		2	1		0	1	0	0		1	1	1	0	1	1	1	1	1	1	1	1	0	0	1	0	0	0	0	0	0	0	0	0	0	0	0		0	0	16	3	5	0	0
1796	48	2	0	5	0		2	1		0	1	1			0	0	0	0	1	1	1	1	1	1	1	1	1	0	0	0	0	0	0	0	0	0	0	0	0	0	1	4	1	0	5	38	7	1	1
1797	47	2	0	6	0		2	1		0	1	0	0		1	0	0	0	1	1	1	1	1	1	1	1	0	0	1	0	0	0	0	0	0	0	0	0	0	0	0		0	0	8	5	5	0	0
1798	36	1	0	6	0		2	1		0		1			0	0	0	0	1	1	1	1	1	1	0	1	1	0	0	0	0	0	0	0	0	0	0	0	0	1	0		0	0	7	2	5	0	0
1799	46	2	0	4	0		2	1		0	1	0	0		0	0	0	0	0	1	0	1	1	1	1	1	1	0	1	0	0	0	0	0	0	0	0	0	0	1	0		0	0	7	3	5	0	0
1800	67	4	0	4	0		2	1	1	0	1	0	0		0	1	0	0	1	1	1	0	1	1	1	1	0	0	0	0	0	0	0	0	0	0	0	0	1	1	1	4	0	0	6	22	7	1	1
1801	70	5	0	6	0		2	1		0	1	0	0		0	0	0	0	1	1	1	1	1	1	1	1	0	0	1	0	0	0	0	0	0	0	0	0	1	0	1	4	1	0	10	5	7	1	1
1802	66	4	0	8	0		2	1		0	1	1			1	0	0	0	0	1	0	0	1	1	1	1	0	0	1	0	0	0	0	1	0	0	0	0	0	0	1	4	1	0	11	23	7	1	1
1803	31	1	0	8	0		2	1	1	0	0	0	0		0	1	0	0	1	1	1	1	1	1	0	1	1	0	0	0	0	0	0	0	0	0	0	0	0	0	1	4	0	0	10	8	7	1	1
1804	40	2	0	10	0		2	1	1	0	1	1			0	0	0	0	1	0	1	1	1	1	1	1	0	0	0	0	0	0	0	0	0	0	0	0	0	1	1	4	0	1	-7	31	7	1	1
1805	52	3	0	10	0		2	1	1	0	1	1			0	1	0	0	1	1	1	1	1	1	1	1	0	0	0	0	0	0	0	0	1	0	0	0	0	0	0		0	0	14	6	5	0	0
1806	58	3	0	7	0		2	1	1	0	1	1			1	0	0	0	1	1	1	1	1	1	1	1	1	0	1	0	0	0	0	0	0	0	0	0	0	1	0		0	0	14	4	5	0	0
1807	60	4	0	6	0		2	1	1	0	0	0	0		1	0	0	0	1	1	1	1	1	1	1	1	1	0	0	0	0	0	0	0	0	0	0	0	0	0	0		0	0	16	5	5	0	0
1808	56	3	1	28	0		3	1	1	0	1	0	0		1	1	1	0	1	1	1	1	1	1	0	1	1	0	1	0	0	0	0	0	0	0	0	0	1	0	0		0	0	31	6	5	0	0
1809	53	3	1	6	0		2	1		0	1	0	0		1	1	0	0	1	1	1	1	1	0	1	1	0	0	1	0	0	0	0	0	0	0	0	0	0	0	0		0	0	9	8	5	0	0
1810	75	5	1	11	0		3	1		0	1	1			1	1	0	0	1	1	1	1	1	1	1	1	0	0	1	0	0	0	0	0	0	0	0	0	0	0	1	4	1	0	21	6	7	1	1
1811	56	3	1	5	0		3	1	1	0	1	1			0	0	1	0	1	1	1	1	1	1	0	1	1	0	0	0	0	0	0	0	0	0	0	0	0	1	0		0	0	35	4	5	0	0
1812	66	4	1	18	0		3	1	1	0	1	1			0	1	0	0	1	1	0	0	1	1	1	1	1	0	0	0	0	1	0	0	0	0	0	0	0	0	0		0	0	17	17	5	0	0
1813	74	5	1	5	0		3	1	1	0	1	1			1	1	1	0	1	0	1	1	1	1	1	1	0	0	1	0	0	0	0	0	0	0	0	1	0	0	0		0	0	18	7	5	0	0
1814	52	3	1	36	0		4	1		0	1	1			0	1	0	0	1	1	1	1	1	1	1	1	1	0	0	0	0	0	0	0	1	0	0	0	0	1	1	4	0	0	3	12	7	1	1
1815	94	6	1	13	0		3	1		0	1	1			1	1	0	0	1	0	1	1	1	1	1	1	1	0	0	0	0	0	0	0	0	0	0	0	0	1	1	4	1	0	16	21	7	1	1
1816	59	3	1	19	0		3	1	1	0	1	1			1	0	0	0	1	1	1	1	1	1	1	1	0	0	1	0	0	0	0	0	0	0	0	0	0	1	1	4	1	0	18	20	7	1	1
1817	47	2	1	5	0		3	1		0	1	1			0	1	0	0	1	1	1	1	1	1	1	1	1	0	1	0	0	0	0	0	0	0	0	0	1	0	1	4	1	0	25	14	7	1	1
1818	59	3	1	3	0	1	3	1	1	0	1	1			0	1	1	0	1	1	1	1	1	1	1	1	1	0	0	0	0	0	0	0	1	0	0	0	0	0	2		0	1		8	4	0	0
1819	68	4	1	10	0		3	1		0	1	1			1	1	0	0	1	0	1	1	1	1	1	1	1	0	1	0	0	0	0	0	0	0	0	1	0	0	1	4	1	0	15	16	7	1	1
1820	82	6	1	9	0		3	1		0	1	0	0		1	0	0	1	1	1	1	1	1	1	1	1	1	0	1	0	0	0	0	1	0	0	0	0	1	0	1	4	1	0	14	1	7	1	1
1821	55	3	1	10	0		3	1	1	0	1	1			1	0	0	0	1	1	1	1	0	1	1	1	0	0	0	0	0	0	0	0	0	0	0	0	0	0	0		0	0	21	7	5	0	0
1822	69	4	1	5	0		3	1	1	0	1	1			1	1	0	0	1	1	1	1	1	1	1	1	0	0	1	0	0	0	0	0	0	0	0	0	1	1	1	4	1	0	20	16	7	1	1
1823	41	2	1	4	0	2	3	1	1	0	1	0	0		0	0	0	0	1	1	1	1	1	1	1	1	0	0	0	0	0	0	1	0	0	0	0	0	0	1	0		0	0	22	0	5	0	0
1824	40	2	1	39	0		4	1		0	1	0	0		0	0	0	0	0	1	1	1	1	1	0	0	0	0	1	0	0	0	0	0	0	0	0	0	0	0	0		0	0	9	10	5	0	0
1825	45	2	1	39	0		4	1	1	0	1	0	0		1	0	0	0	1	1	1	1	1	1	1	1	0	0	0	0	0	0	0	0	0	0	0	0	0	1	0	1	0	0	13	4	5	0	0
1826	56	3	1	14	0	2	3	1	1	0	0	0	0		1	0	0	0	1	1	0	1	1	1	1	1	0	0	1	0	0	0	0	0	0	0	0	0	1	1	1	4	1	0	13	16	7	1	1
1827	42	2	1	14	0		3	1	1	0	0	1			0	1	0	0	1	0	1	1	1	1	1	1	0	0	0	0	0	0	0	0	0	0	0	0	1	0	0		0	0	14	3	5	0	0
1828	25	0	1	13	0		3	1		0	1	0	0		0	1	1	0	0	1	1	1	1	1	1	1	0	0	0	0	0	0	0	0	0	0	0	0	0	0	0		0	0	14	2	5	0	0
1829	73	5	1	14	0		3	1	1	0	1	0	0		1	1	0	0	1	1	1	0	1	1	1	1	0	0	0	0	0	0	0	0	0	0	0	0	0	1	0	2	0	0	15	20	6	1	0
1830	53	3	1	9	0		3	1		0	1	0	0		1	1	0	0	1	0	1	1	1	1	1	1	1	0	1	0	0	0	0	1	0	0	0	0	1	0	1	4	1	0	17	4	7	1	1
1831	27	0	1	23	0	2	4	1	1	0	1	1			1	1	0	0	1	0	1	1	1	1	1	1	1	0	0	0	0	0	0	0	0	0	1	0	0	1	0		0	0	20	7	5	0	0
1832	41	2	1	11	0		3	1	1	0	1	0	0		0	0	0	0	0	0	1	1	1	1	1	1	1	0	0	0	0	0	0	0	0	0	0	0	1	0	1	4	0	0	13	17	7	1	1
1833	76	5	1	3	0		3	1	1	0	1	1			0	0	0	0	1	1	1	0	0	1	1	1	0	0	0	0	0	0	0	0	0	0	0	0	0	1	1	4	1	0	14	41	7	1	1
1834	70	5	1	16	0		3	1		0	1	0	0		1	1	0	0	1	1	1	1	1	1	1	1	1	0	0	0	0	0	0	0	0	1	0	0	0	0	1	4	1	0	16	0	7	1	1
1835	55	3	1	16	0	2	3	1		0	1	1			1	0	0	0	1	0	1	1	1	1	1	1	0	0	0	0	0	0	0	0	0	0	0	0	1	0	1	4	0	0	15	24	7	1	1
1836	54	3	1	7	0		3	1	1	0	1	0	0		1	0	0	0	1	1	1	1	1	1	1	1	0	0	0	0	0	0	0	0	0	0	0	0	0	0	0		0	0	18	9	5	0	0
1837	78	5	1	7	0		3	1		0	1	0	0		1	0	0	0	1	1	1	1	1	1	1	1	0	0	1	0	0	0	0	1	0	0	0	0	0	0	1	4	1	0	21	3	7	1	1
1838	77	5	1	5	0		3	1	1	0	1	1			0	0	0	0	1	1	1	1	1	1	1	1	0	0	1	0	0	0	1	0	0	1	0	0	0	1	0		0	0	12	14	5	0	0
1839	38	1	1	8	0		3	1	1	0	1	1			0	0	0	0	1	1	1	1	1	1	1	1	0	0	0	0	0	0	0	0	0	0	0	0	0	0	0		0	0	12	5	5	0	0
1840	31	1	1	9	0		3	1	1	0	1	1			0	0	1	0	0	1	1	1	1	1	0	0	0	0	0	0	0	0	0	0	0	0	0	0	0	0	0		0	0	12	3	5	0	0
1841	43	2	1	13	0	2	3	1		0	1	0	0		0	1	1	0	0	1	1	1	1	1	0	0	1	0	0	0	0	0	0	0	0	0	0	0	0	0	1	4	0	0	12	12	7	1	1
1842	21	0	1	7	0		3	1	1	0	1	0	0		1	0	1	0	1	1	1	1	1	1	1	1	0	0	0	0	0	0	0	0	0	0	0	0	1	0	1	4	0	0	14	11	7	1	1
1843	54	3	1	5	0		3	1		0	1	0	0		0	1	0	0	0	1	1	1	1	1	1	1	0	0	0	0	0	1	0	0	0	0	0	0	1	0	0		0	0	11	2	5	0	0
1844	53	3	1	7	0		3	1	1	0		1			1	0	1	0	1	1	1	1	1	1	1	1	0	0	0	0	0	0	0	1	0	0	0	0	0	0	0		0	0	11	10	5	0	0
1845	70	5	1	8	0		3	1	1	0	1	0	0		0	1	0	0	0	1	1	1	1	1	1	1	0	0	1	0	0	0	0	1	0	0	0	0	0	0	0		0	0	14	2	5	0	0
1846	61	4	1	9	0		3	1	1	0	1	1			0	0	0	0	1	1	1	1	1	1	1	1	0	0	0	0	0	0	0	0	0	0	0	0	1	0	0		0	0	14	12	5	0	0
1847	83	6	1	5	0		3	1		0	0	1			0	1	0	0	0	1	1	1	1	1	1	1	1	0	0	0	0	0	0	0	0	0	0	0	0	1	1	4	0	0	19	7	7	1	1
1848	77	5	1	3	0		3	1		0	1	0	0		0	0	0	0	0	1	1	1	1	1	1	1	1	0	0	0	0	0	0	0	0	0	0	0	0	0	1	4	1	0	11	6	7	1	1
1849	60	4	1	4	0	2	3	1		0	1	1			1	1	1	0	1	1	0	1	1	1	1	1	0	0	1	0	0	0	0	0	0	0	0	0	0	0	0		0	0	11	6	5	0	0
1850	46	2	1	5	0		3	1	1	0	1	1			0	1	0	0	1	1	1	1	1	1	1	1	0	0	1	0	0	0	0	0	0	0	0	0	0	0	0	2	0	0	14	15	6	1	0
1851	60	4	1	8	0		3	1	1	0	0	1			1	1	0	0	1	0	1	1	1	0	1	1	1	0	1	0	0	0	0	1	0	0	0	0	1	1	1	4	0	0	14	48	7	1	1
1852	45	2	1	5	0		3	1	1	0	1	1			1	1	0	0	1	1	1	1	1	1	1	1	0	0	0	0	0	0	0	0	0	0	0	0	0	1	0		0	0	14	5	5	0	0
1853	61	4	1	6	0		3	1	1	0	1	0	0		1	1	0	0	1	1	1	1	1	1	1	1	1	0	0	0	0	0	0	0	0	0	0	0	0	0	1	4	0	0	14	11	7	1	1
1854	63	4	1	0	0		3	1	1	0	1	1			1	1	0	0	1	1	1	1	1	1	1	1	0	0	1	0	0	0	0	1	0	0	0	0	0	1	0		0	0	13	7	5	0	0
1855	51	3	1	10	0		3	1		0	1	1			1	1	0	0	1	1	1	1	1	1	0	0	0	0	0	0	0	0	0	0	0	0	0	0	0	0	1	4	1	0	14	8	7	1	1
1856	43	2	1	14	0		3	1	1	0	1	1			1	0	0	0	1	1	1	1	1	1	1	1	0	0	0	0	0	0	0	0	0	0	0	0	0	0	0		0	0	15	6	5	0	0
1857	71	5	1	12	0		3	1	1	0	0	1			1	0	0	0	1	1	1	0	1	1	1	1	0	0	0	0	0	0	0	0	0	0	0	0	0	0	1	4	1	0	16	32	7	1	1
1858	67	4	1	0	0		3	1		0	1	0	0		1	0	0	0	1	1	1	1	1	1	1	1	0	0	1	0	0	0	0	1	0	0	0	0	0	0	1	4	1	0	18	4	7	1	1
1859	60	4	1	12	0		3	1	1	0	1	1			1	1	0	0	1	1	1	1	1	1	1	1	0	0	0	0	0	0	0	0	0	0	0	0	0	1	1	4	0	0	24	71	7	1	1
1860	50	3	1	3	0		3	1		0	1	0	0		1	0	0	0	1	1	1	1	1	1	1	1	0	0	1	0	0	0	0	0	0	0	0	0	1	1	0		0	0	10	3	5	0	0
1861	60	4	1	9	0		3	1	1	0	1	0	0		1	0	0	0	1	1	0	0	1	1	1	1	0	0	0	0	0	0	0	1	0	0	0	0	1	1	1	4	1	0	10	36	7	1	1
1862	43	2	1	10	0		3	1	1	0	0	0	0		1	0	0	0	1	1	1	1	1	1	1	1	0	0	0	0	0	0	0	0	0	0	0	0	0	1	1	4	0	0	10	31	7	1	1
1863	28	0	1	6	0		3	1		0	1	0	1	2	1	0	0	0	0	0	1	1	1	1	1	1	0	0	0	0	0	0	0	1	0	0	0	0	0	1	2		0	0	11	1	4	0	0
1864	89	6	1	16	0		3	1	1	0	1	1			1	0	1	0	1	1	1	1	1	1	1	1	0	0	0	0	0	0	0	1	0	0	1	0	0	0	0		0	0	15	2	5	0	0
1865	78	5	1	5	0		3	1		0	1	0	0		1	1	0	0	1	1	1	1	1	1	1	1	1	0	1	1	0	0	0	1	0	0	0	0	0	0	1	4	1	0	17	7	7	1	0
1866	59	3	1	9	0	2	3	1		0	1	0	0		1	0	0	0	1	1	0	1	1	1	1	1	1	0	0	0	0	1	0	1	0	0	0	0	0	1	1	4	1	0	8	6	7	1	1
1867	45	2	1	8	0		3	1	1	0	1	1			1	1	0	0	1	0	1	1	1	0	1	1	0	0	0	0	0	0	0	0	0	0	0	0	1	0	1	4	0	0	8	8	7	1	1
1868	18	0	1	8	0		3	1	1	0	1	0	0		1	0	0	0	1	1	1	1	1	0	1	1	0	0	0	0	0	0	0	0	0	0	0	0	1	0	1	4	0	0	10	64	7	1	1
1869	37	1	1	8	0		3	1		0	1	0	0		0	0	0	0	1	1	1	1	1	1	1	1	0	0	0	0	0	0	0	1	0	0	0	0	0	0	0		0	0	10	0	5	0	0
1870	47	2	1	2	0		3	1		0	1	1			0	0	1	0	1	1	1	1	1	1	0	1	1	0	0	0	0	0	0	0	0	0	0	0	0	0	2		0	0	8	0	4	0	0
1871	33	1	1	11	0	2	3	1	1	0	1	1			1	0	0	0	1	0	1	1	1	1	1	1	0	0	0	0	0	0	0	0	0	0	0	0	1	0	1	4	1	0	10	6	7	1	1
1872	50	3	1	7	0		3	1	1	0	1	1			1	0	0	0	1	1	1	1	1	1	1	1	0	0	1	0	0	0	1	1	0	0	0	0	0	0	0		0	0	11	5	5	0	0
1873	25	0	1	5	0		3	1		0	1	0	0		0	1	1	0	0	1	1	1	1	1	1	1	0	0	0	0	0	0	1	0	0	0	0	0	1	0	1	4	0	0	11	27	7	1	1
1874	42	2	1	10	0	2	3	1	1	0	0	1			1	1	0	0	1	1	1	1	1	1	1	1	1	0	0	0	0	0	1	0	0	0	0	0	0	0	1	4	1	0	10	15	7	1	1
1875	57	3	1	5	0		3	1	1	0	1	1			1	0	0	0	1	1	1	1	1	1	1	1	0	0	0	0	0	0	0	0	0	0	0	0	1	0	0		0	0	13	4	5	0	0
1876	23	0	1	8	0		3	1	1	0	1	0	0		1	0	0	0	1	1	1	1	1	1	1	1	0	0	0	0	0	0	0	1	0	0	0	0	0	0	0		0	0	13	4	5	0	0
1877	45	2	1	6	0		3	1	1	0	1	0	0		0	1	0	0	0	1	1	1	0	1	0	0	1	0	0	0	0	0	0	0	1	0	0	0	0	0	0		0	0	11	10	5	0	0
1878	43	2	1	3	0		3	1	1	0	1	0	0		1	0	0	0	1	1	1	1	1	1	1	1	0	0	0	0	0	0	0	0	0	0	0	0	0	0	0		0	0	12	5	5	0	0
1879	61	4	1	5	0		3	1	1	0	1	1			0	0	0	0	1	1	1	1	1	1	1	1	1	0	0	0	0	0	0	0	0	0	0	0	0	0	0		0	0	15	3	5	0	0
1880	54	3	1	8	0		3	1		0	1	0	0		0	0	1	0	1	0	1	1	1	1	1	1	1	0	0	0	0	0	1	0	0	0	0	0	1	0	1	4	1	0	26	4	7	1	0
1881	43	2	1	-41	1		2	1	0	1	1	0	0		0	0	0	0	0	1	1	1	1	1	0	0	0	0	0	0	0	0	0	0	0	0	0	0	1	1	0		0	0	7	6	5	0	0
1882	27	0	1	2	0		3	1	1	0	1	0	0		1	0	0	0	1	1	1	0	1	1	1	1	0	0	0	0	0	0	0	0	0	0	0	0	1	0	1	4	0	0	9	25	7	1	1
1883	67	4	1	8	0		3	1		0	1	1			1	1	0	0	1	0	1	1	1	1	1	1	1	0	1	0	0	0	0	0	0	0	0	0	0	1	1	4	1	0	9	7	7	1	1
1884	52	3	1	6	0		3	1	1	0	1	0	0		0	0	0	0	1	1	1	1	1	1	1	1	0	0	0	0	0	0	0	1	0	0	0	0	0	0	0		0	0	10	13	5	0	0
1885	54	3	1	4	0		3	1	1	0	1	1			0	0	0	0	0	1	1	1	1	1	1	1	0	0	1	0	0	0	0	0	0	0	0	0	1	0	0		0	0	9	3	5	0	0
1886	27	0	1	5	0		3	1	1	0	1	0	0		0	0	1	0	1	1	1	1	1	1	1	1	0	0	0	0	0	0	0	0	0	0	0	0	1	0	0		0	0	10	8	5	0	0
1887	51	3	1	7	0		3	1	1	0	1	1			0	0	0	0	1	1	1	1	1	0	1	1	0	0	1	0	0	0	0	0	0	0	0	0	0	0	0		0	0	14	6	5	0	0
1888	59	3	1	7	0		3	1		0	1	1			1	0	0	0	1	1	1	1	1	1	1	1	1	0	1	0	0	0	0	1	0	0	0	1	0	0	1	4	1	0	13	11	7	1	1
1889	48	2	1	4	0		3	1	1	0	1	0	0		0	1	0	0	1	1	1	1	1	1	0	1	0	0	0	0	0	0	0	0	0	0	0	0	1	1	0		0	0	16	2	5	0	0
1890	71	5	1	5	0		3	1		0	1	0			1	1	0	0	1	0	1	1	1	1	1	1	1	0	0	0	0	0	0	0	0	0	0	0	0	0	1	4	1	0	8	1	7	1	1
1891	57	3	1	7	0		3	1	1	0	1	0	0		0	0	0	0	1	1	1	0	1	1	1	1	0	0	1	0	0	0	0	0	0	0	0	0	0	1	1	4	0	0	8	22	7	1	1
1892	46	2	1	5	0		3	1	1	0	0	1			0	0	0	0	1	1	1	1	1	1	1	1	1	0	0	0	0	0	0	0	0	0	0	0	0	0	0		0	0	10	9	5	0	0
1893	67	4	1		1				0	1	1	1			1	1	0	0	1	1	1	1	1	1	1	1	0	0	1	0	0	0	0	1	0	0	0	0	0	0	0		0	0	10	4	5	0	0
1894	83	6	1	6	0		3	1		0	1	0	0		1	0	0	0	1	1	1	1	1	0	1	1	1	0	1	0	0	0	0	0	0	0	0	0	0	0	0		0	0	11	12	5	0	0
1895	33	1	1	12	0	2	3	1		0	1	1			0	1	0	0	1	1	1	1	1	1	1	1	0	0	0	0	0	0	0	0	0	0	0	0	1	0	1	4	0	0	10	27	7	1	1
1896	24	0	1	7	0	2	3	1	1	0	1	1			0	0	0	0	0	1	0	1	1	1	1	1	0	0	0	0	0	0	0	0	0	0	0	0	0	1	1	4	0	0	6	8	7	1	1
1897	33	1	1	3	0		3	1		0	1	1			0	0	0	0	1	0	0	1	1	0	0	0	0	0	1	0	0	0	0	0	0	0	0	0	1	0	1	4	1	0	7	1	7	1	1
1898	59	3	1	3	0		3	1	1	0	1	1			1	1	0	0	1	1	1	1	1	1	1	1	1	0	0	0	0	0	0	0	0	0	0	0	0	0	1	4	0	0	8	27	7	1	1
1899	61	4	1	4	0		3	1	1	0	1	0	0		0	1	0	0	1	1	1	1	1	1	1	1	0	0	0	0	0	0	0	0	0	0	0	0	1	0	1	4	0	0	9	27	7	1	1
1900	38	1	1	0	0		3	1	1	0	1	0	0		0	0	0	0	1	1	1	1	1	1	1	1	0	0	1	0	0	0	0	1	0	0	0	0	1	0	1	4	1	0	11	8	7	1	1
1901	38	1	1	4	0		3	1		0	1	1			0	0	1	0	1	1	1	1	1	1	1	1	0	0	1	0	0	0	0	0	0	0	0	0	0	0	2		0	0	13	0	4	0	0
1902	61	4	1	4	0		3	1		0	1	1			0	0	1	0	1	1	1	1	1	1	1	1	0	0	0	0	0	0	0	0	1	0	0	0	0	1	1	4	1	0	14	21	7	1	1
1903	71	5	1	7	0		3	1	1	0	1	1			0	1	0	0	1	1	1	1	1	1	1	1	0	0	0	0	0	0	0	0	0	0	0	0	0	0	0		0	0	14	4	5	0	0
1904	65	4	1	6	0		3	1	1	0	1	0	0		1	1	0	0	1	1	1	1	1	1	1	1	1	0	0	0	0	0	0	0	0	0	0	0	0	0	1	4	0	0	15	21	7	1	1
1905	64	4	1	16	0		4	1		0	0	1			1	0	1	0	1	1	1	1	1	1	1	1	1	0	1	0	0	0	0	0	0	0	0	0	0	0	2		0	0	19	17	4	0	0
1906	59	3	1	13	0		3	1		0	1	1			0	0	0	0	1	1	0	0	1	1	1	1	0	0	1	0	0	0	0	0	0	0	0	0	0	0	0		0	0	22	6	5	0	0
1907	42	2	1	6	0		3	1	1	0	0	1			1	1	0	0	1	1	1	1	1	1	1	1	0	0	0	0	0	0	0	0	0	0	0	0	0	0	0		0	0	8	3	5	0	0
1908	77	5	1	8	0		3	1	1	0	1	0	0		1	1	0	0	1	1	1	1	1	1	1	1	1	0	0	0	0	0	0	0	0	0	0	0	0	0	0		0	0	11	1	5	0	0
1909	57	3	1	5	0		3	1	1	0	1	0	0		0	0	1	0	1	1	1	1	1	1	1	1	0	0	1	0	0	0	1	0	0	0	0	0	0	1	0		0	0	11	8	5	0	0
1910	62	4	1	5	0		3	1		0	1	1			0	1	0	0	1	1	0	1	1	0	1	1	0	0	0	0	0	0	0	0	0	0	0	0	0	0	1	4	1	0	12	18	7	1	1
1911	36	1	1	5	0		3	1	1	0	1	0	0		0	1	0	0	1	1	1	0	1	1	1	1	0	0	0	0	0	0	0	0	1	0	0	0	0	1	0		0	0	13	1	5	0	0
1912	59	3	1	5	0		3	1	1	0	1	1			0	1	0	0	0	1	1	1	1	1	0	1	0	0	1	0	0	0	0	0	0	0	0	0	0	1	0	2	0	0	14	9	6	1	0
1913	70	5	1	9	0		3	1		0	1	0	0		1	1	0	0	1	1	1	1	1	1	1	1	1	0	1	0	0	0	0	0	0	0	0	0	0	1	1	4	1	0	18	2	7	1	1
1914	46	2	1	5	0		3	1	1	0	1	0	0		0	1	1	0	0	1	1	1	1	1	0	1	0	0	1	0	0	0	0	0	0	0	0	0	0	0	0		0	0	6	11	5	0	0
1915	44	2	1	2	0		3	1		0	1	1			1	1	0	0	1	1	1	1	1	0	1	1	0	0	0	0	0	0	0	1	0	0	0	0	0	0	0		0	0	6	6	5	0	0
1916	77	5	1	5	0		3	1		0	0	0	0		1	1	0	0	1	1	1	1	1	1	1	1	0	0	1	0	0	0	0	0	0	0	0	0	0	1	0		0	0	8	0	5	0	0
1917	67	4	1	8	0	2	3	1	1	0	1	1			1	1	1	1	1	1	1	1	1	1	1	1	0	0	0	0	0	0	0	0	0	0	0	0	0	1	1	4	1	0	8	8	7	1	1
1918	65	4	1	4	0		3	1	1	0	1	0	0		1	0	0	0	1	1	1	0	1	1	1	1	0	0	0	0	0	0	0	0	0	0	0	0	0	0	0		0	0	7	6	5	0	0
1919	73	5	1	9	0	2	3	1	1	0	1	1			0	1	0	0	1	1	1	1	1	1	1	1	0	0	1	0	0	0	0	0	0	0	0	0	0	0	1	4	0	0	8	26	7	1	1
1920	23	0	1	5	0		3	1	1	0	1	0	0		1	1	0	0	1	1	1	1	1	1	1	1	1	0	0	0	0	0	0	0	0	0	0	0	0	0	0		0	0	9	3	5	0	0
1921	35	1	1	4	0		3	1		0	1	1			1	1	0	0	1	1	1	1	1	1	1	1	1	0	0	0	0	0	0	0	0	0	0	0	1	1	1	4	1	0	9	1	7	1	1
1922	52	3	1	5	0		3	1	1	0	1	0	0		1	0	0	0	1	1	1	1	1	1	1	1	0	0	1	0	0	0	0	1	0	0	0	0	0	1	0		0	0	10	5	5	0	0
1923	55	3	1	5	0		3	1		0	1	0	0		0	1	0	0	1	1	1	1	1	1	0	1	0	0	1	0	0	0	0	0	0	0	0	0	0	1	1	4	0	0	10	36	7	1	1
1924	68	4	1	7	0	2	3	1	1	0	1	1			1	0	0	0	0	1	1	1	1	1	1	1	0	0	1	0	0	0	0	0	1	0	0	1	0	1	0		0	0	7	11	5	0	0
1925	36	1	1	8	0		3	1	1	0	1	1			1	1	0	0	1	1	1	1	1	1	1	1	1	0	0	0	0	0	0	0	0	0	0	0	1	0	0		0	0	10	2	5	0	0
1926	55	3	1	7	0		3	1		0	1	1			0	1	0	0	1	1	1	1	1	1	1	1	1	0	0	0	0	0	0	0	0	0	0	0	0	1	1	4	1	0	11	16	7	1	1
1927	46	2	1	6	0		3	1	1	0	1	0	0		0	0	1	0	1	1	0	0	1	1	1	1	0	0	0	0	0	0	0	0	0	0	1	0	0	0	0		0	0	11	2	5	0	0
1928	70	5	1	7	0		3	1		0	1	0	0		1	1	0	0	1	1	1	1	1	1	1	1	1	0	1	0	0	0	0	0	0	0	0	0	0	1	1	4	1	0	10	1	7	1	1
1929	42	2	1	12	0		4	1		0	1	0	0		0	1	1	0	1	1	0	0	1	1	0	1	0	0	0	0	0	0	0	0	0	0	0	0	1	0	0		0	0	13	3	5	0	0
1930	80	6	1	3	0	2	3	1	1	0	1	1			0	1	0	0	1	1	1	1	1	1	1	1	0	0	0	0	0	0	0	0	1	0	0	0	0	0	1	4	1	0	15	7	7	1	1
1931	74	5	1	7	0		3	1	1	0	0	1			1	0	0	0	1	1	1	1	1	1	1	1	0	0	1	0	0	0	0	1	0	0	0	0	0	1	0		0	0	12	12	5	0	0
1932	52	3	1	13	0		4	1	1	0	1	1			1	1	1	0	1	1	1	1	1	1	1	1	0	0	1	0	0	0	0	1	0	0	0	1	0	0	1	4	0	0	19	41	7	1	1
1933	47	2	1	9	0		3	1		0	1	1					0	0		0							1	0	0	0	0	0	0	0	0	0	0	0	0	1	1	4	0	0	20	47	7	1	1
1934	45	2	1	19	0		4	1		0	1	1			0	1	0	0	1	1	1	1	1	0	1	1	0	0	0	0	0	0	0	0	0	0	0	0	0	0	0		0	0	19	5	5	0	0
1935	61	4	1	20	0		4	1		0	1	0	0		1	1	1	0	0	1	1	1	1	1	1	1	1	0	0	0	0	0	0	0	0	0	0	0	0	1	1	4	1	0	21	3	7	1	1
1936	52	3	1	2	0	2	3	1	1	0	1	0	0		1	1	1	0	1	1	1	1	1	1	1	1	1	0	0	0	0	0	0	1	0	0	0	0	0	0	1	4	0	1	-21	73	7	1	1
1937	69	4	1	2	0		3	1	1	0	1	1			1	0	0	0	1	1	1	1	1	0	1	1	0	0	0	0	0	0	0	0	0	1	0	0	0	0	0		1	0	4	23	5	0	0
1938	52	3	1	5	0	2	3	1	1	0	1	0	0		1	1	1	0	1	1	1	1	1	1	1	1	1	0	1	0	0	0	0	0	0	0	0	0	0	0	0		0	0	5	40	5	0	0
1939	64	4	1	7	0		3	1	1	0	1	1			0	0	1	0	1	1	0	1	1	1	1	1	0	0	1	0	0	0	0	0	0	0	0	0	0	0	1	4	1	0	8	35	7	1	1
1940	30	1	1	4	0		3	1		0	1	0	0		0	0	0	0	0	1	1	1	1	1	0	1	0	0	0	0	0	0	0	0	0	0	0	0	1	0	1	4	1	0	9	16	7	1	1
1941	33	1	1	7	0		3	1	1	0	0	1			0	0	0	0	0	1	1	1	1	1	0	1	0	0	0	0	0	0	0	0	0	0	0	0	0	0	0		0	0	9	6	5	0	0
1942	71	5	1	5	0		3	1	1	0	1	0	0		0	0	0	0	0	1	1	1	1	1	1	1	0	0	1	0	0	0	0	0	0	0	0	0	0	1	1	4	1	0	11	30	7	1	1
1943	69	4	1	5	0		3	1	1	0	1	0	0		1	1	0	0	1	1	1	1	1	1	1	1	0	0	1	0	0	0	0	1	0	0	0	0	0	0	0		0	0	12	1	5	0	0
1944	44	2	1	4	0		3	1	1	0	1	0			0	1	0	0	1	1	1	1	1	1	0	0	0	0	0	0	0	0	0	0	0	0	0	0	0	1	0		0	0	12	4	5	0	0
1945	57	3	1	5	0		3	1	1	0	1	0	0		0	0	0	0	1	1	1	1	1	1	1	1	0	0	1	0	0	0	0	1	0	1	0	0	0	0	2		0	0	13	5	4	0	0
1946	28	0	1	5	0		3	1	1	0	1	1			0	1	0	0	1	1	1	1	1	1	0	0	0	0	0	0	0	0	0	0	0	0	0	0	1	0	0		0	0	12	3	5	0	0
1947	42	2	1	5	0		3	1	1	0	1	1			0	1	0	0	1	1	1	1	1	1	1	1	1	0	0	0	0	1	1	1	0	0	1	0	0	1	0		0	0	12	4	5	0	0
1948	61	4	1	5	0		3	1	1	0	1	1			1	1	0	0	1	1	1	1	1	1	1	1	0	0	1	0	0	0	0	0	0	0	0	0	0	0	0		0	0	11	5	5	0	0
1949	47	2	1	6	0		3	1	1	0	1	0	0		1	1	0	0	1	1	1	1	1	1	1	1	0	0	0	0	0	0	0	0	0	0	0	0	1	1	1	4	0	0	12	21	7	1	1
1950	52	3	1	7	0		3	1	1	0	1	1			0	1	0	0	1	0	1	1	1	0	1	1	0	0	0	0	0	0	0	1	0	0	0	1	0	1	1	4	0	0	12	18	7	1	1
1951	66	4	1	1	0	2	3	1		0	1	1			1	1	0	0	1	0	1	1	1	1	1	1	0	0	0	0	0	0	0	0	0	0	0	0	0	1	1	4	1	0	1	1	7	1	1
1952	53	3	1	2	0		3	1	1	0	1	0	0		1	1	1	0	1	1	1	1	1	1	1	1	1	0	0	0	0	0	0	0	0	0	0	0	0	1	1	4	0	0	0	15	7	1	1
1953	44	2	1	2	0		3	1		0	1	0	0		0	1	1	0	1	1	1	1	1	1	1	1	1	0	1	0	0	0	0	0	0	0	1	0	0	1	2		0	1	-29	38	4	0	0
1954	31	1	1	17	1		4	1	0	1	1	0	0		0	1	0	1	1	1	1	1	1	1	1	1	0	0	0	0	0	0	0	0	0	0	0	0	0	0	0		0	0	5	3	5	0	0
1955	65	4	1	4	0		3	1		0	1	0	0		1	0	0	0	1	1	1	1	1	1	1	1	0	0	0	0	0	0	0	0	0	0	0	0	1	1	1	4	1	0	9	11	7	1	1
1956	35	1	1	9	0		3	1	1	0	1	0	0		1	1	0	0	1	1	1	1	1	1	1	1	0	0	1	0	0	0	0	0	0	0	0	0	1	1	0		0	0	13	4	5	0	0
1957	54	3	1	4	0		3	1	1	0	1	0	0		1	0	0	0	1	1	1	1	1	1	1	1	0	0	0	0	0	0	0	0	0	0	0	0	0	0	0		0	0	11	3	5	0	0
1958	49	2	1	7	0		3	1		0	1	0			0	0	0	0	0	1	1	1	1	1	1	1	0	0	0	0	0	0	0	0	0	0	0	0	0	1	0		0	0	11	7	5	0	0
1959	60	4	1	5	0		3	1	1	0	1	0	0		0	0	0	0	1	1	1	1	1	1	1	1	0	0	0	0	0	0	0	0	0	0	0	0	0	1	0		0	0	11	21	5	0	0
1960	29	0	1	3	0		3	1		0	1	0	0		1	1	0	0	1	1	1	1	1	1	1	1	1	0	0	0	0	0	0	0	0	0	0	0	0	1	1	4	0	0	11	10	7	1	1
1961	61	4	1	4	0		3	1		0	1	0	0		1	1	0	0	1	1	1	1	1	0	1	1	0	0	0	0	0	0	1	0	0	0	0	0	0	1	0		0	0	15	2	5	0	0
1962	48	2	1	6	0		3	1		0	1	0	0		0	0	0	0	1	1	1	1	1	1	1	1	0	0	1	0	0	0	0	0	0	0	0	0	0	1	0		0	0	14	2	5	0	0
1963	89	6	1	8	0		3	1	1	0	1	1			1	1	1	0	1	1	1	1	1	1	1	1	0	0	0	0	0	0	0	1	0	0	1	1	0	1	0		0	0	14	11	5	0	0
1964	68	4	1	6	0		3	1	1	0	1	1			1	1	0	0	1	1	1	1	1	1	1	1	1	0	1	0	0	0	0	0	0	0	0	0	0	0	1	4	1	0	16	27	7	1	1
1965	78	5	1	12	0		4	1	1	0	0	1			0	0	0	0	0	1	1	1	1	1	1	1	0	0	1	0	0	0	0	0	0	0	0	0	0	1	0		0	0	18	5	5	0	0
1966	34	1	1	1	0	2	3	1	1	0	1	1			1	1	0	0	1	0	1	1	1	1	1	1	1	0	0	0	0	0	0	0	0	0	0	0	0	1	1	4	1	1	-7	24	7	1	1
1967	37	1	1	4	0	2	3	1		0	1	0	1	2	0	0	0	0	1	1	1	0	1	1	1	1	0	0	0	0	0	0	0	0	0	0	0	0	1	1	1	4	0	0	5	14	7	1	1
1968	60	4	1	5	0	2	3	1	1	0	1	0	0		1	0	0	0	1	1	1	1	1	1	1	1	0	0	0	0	0	0	0	0	0	1	0	0	0	1	0		0	1	4	9	5	0	0
1969	65	4	1	2	0		3	1		0	0	1			0	1	0	0	1	1	1	1	1	1	1	1	0	0	1	0	0	0	0	0	0	0	0	0	0	0	1	4	0	0	10	13	7	1	1
1970	45	2	1	9	0		4	1	1	0	1	0	0		1	0	1	0	1	1	1	1	1	0	1	1	0	0	0	0	0	0	0	0	0	0	0	0	0	0	1	4	0	0	10	7	7	1	1
1971	60	4	1	0	0		3	1		0	1	1			1	1	0	0	1	1	1	1	1	1	1	1	1	0	0	0	0	0	0	0	0	0	0	0	0	0	0		0	0	8	5	5	0	0
1972	63	4	1	8	0		4	1	1	0	1	1			0	1	1	0	0	1	1	1	1	1	1	1	0	0	0	1	0	0	0	0	0	0	1	0	0	0	1	4	1	0	7	8	7	1	1
1973	49	2	1	2	0		3	1	1	0	1	1			0	1	0	0	1	1	1	1	1	1	1	1	1	0	0	0	0	0	0	0	0	0	0	0	0	0	0		0	0	10	3	5	0	0
1974	50	3	1	9	0		4	1		0	1	1			1	0	1	0	1	1	1	1	1	1	1	1	0	0	0	0	0	0	0	0	0	0	0	0	0	0	0		0	0	10	7	5	0	0
1975	50	3	1	7	0		3	1	1	0	1	0	0		0	1	0	0	1	1	1	1	1	1	1	1	0	0	1	0	0	0	0	0	0	0	0	0	0	0	1	4	0	0	8	29	7	1	1
1976	34	1	1	5	0		3	1	1	0	1	1			0	0	1	0	1	1	0	1	1	1	1	1	0	0	0	0	0	0	0	0	0	0	1	0	0	0	0		0	0	11	7	5	0	0
1977	62	4	1	8	0		4	1		0	1	0	0		0	1	1	0	1	1	1	1	1	1	1	1	1	0	1	0	0	0	0	1	0	0	0	0	1	1	0		0	0	11	7	5	0	0
1978	63	4	1	6	0		3	1	1	0	1	0	0		1	1	0	0	1	1	1	1	1	1	1	1	1	0	1	0	0	0	1	0	0	0	0	0	0	0	1	4	0	0	10	6	7	1	1
1979	64	4	1	6	0		3	1		0	1	0	0		1	0	0	0	1	1	1	1	1	1	0	0	0	0	1	0	0	0	0	0	0	0	0	0	0	0	0		0	0	12	6	5	0	0
1980	48	2	1	5	0		3	1	1	0	1	1			1	1	0	0	1	1	1	1	1	1	1	1	1	0	1	0	0	0	0	0	0	0	0	0	1	0	1	4	0	0	7	46	7	1	1
1981	47	2	1	4	0		3	1		0	1	1			1	1	1	0	1	1	0	1	1	1	1	1	0	0	0	0	0	0	0	0	0	0	0	0	0	1	0		0	0	6	0	5	0	0
1982	20	0	1	7	0		4	1		0	1	0	0		0	0	1	0	0	1	1	1	1	1	1	1	0	0	0	0	0	0	0	0	0	0	0	0	1	1	1	4	1	0	9	27	7	1	1
1983	67	4	1	7	0		4	1		0	1	1			0	1	0	0	1	1	1	1	1	1	0	0	1	0	1	0	0	0	0	0	0	0	0	0	0	1	1	4	1	0	12	55	7	1	1
1984	54	3	1	13	0		4	1	1	0	1	1			1	0	0	0	1	1	1	1	1	1	1	1	1	0	0	0	0	0	0	0	0	0	0	0	0	0	0	2	0	0	12	7	6	1	0
1985	55	3	1	4	0		3	1		0	1	1			1	1	0	0	1	1	1	1	1	1	1	1	1	0	1	0	0	0	0	1	0	0	0	0	0	1	1	4	0	0	13	56	7	1	1
1986	32	1	1	11	0		4	1		0	1	1			0	1	0	0	1	1	1	1	1	1	1	1	0	0	0	0	0	0	0	0	0	0	0	0	0	0	0		0	0	15	2	5	0	0
1987	74	5	1	18	0	2	4	1		0	1	1			1	1	1	0	1	1	1	1	1	1	1	1	0	0	1	1	0	0	0	0	0	0	0	0	0	0	1	4	1	0	18	3	7	1	1
1988	59	3	1	3	0		3	1		0	1	0	0		1	1	0	0	1	1	1	1	1	1	1	1	1	0	0	0	0	0	0	0	0	0	0	0	1	1	1	4	1	0	6	1	7	1	1
1989	56	3	1	4	0		3	1		0	1	0	0		0	0	0	0	1	1	1	1	1	1	1	1	1	0	1	0	0	0	0	0	0	0	0	0	0	1	0		0	0	8	5	5	0	0
1990	56	3	1	7	0		4	1	1	0	1	0	0		0	0	0	0	0	1	0	1	1	1	1	1	1	0	1	0	0	0	0	0	0	0	0	0	0	1	0		0	0	11	12	5	0	0
1991	32	1	1	6	0		4	1	1	0	1	1			0	1	1	0	1	1	1	1	1	1	1	1	1	0	0	0	0	0	0	0	0	0	0	0	0	0	0		0	0	11	1	5	0	0
1992	52	3	1	5	0		3	1	1	0	1	0	0		1	0	0	0	0	1	1	1	1	1	1	1	0	0	0	0	0	0	0	0	0	0	0	0	0	0	0		0	0	13	2	5	0	0
1993	61	4	1	7	0		4	1		0	1	0	0		1	1	0	0	1	1	1	1	1	1	1	1	1	0	1	0	0	0	0	0	0	0	0	0	0	1	1	4	1	0	12	2	7	1	1
1994	49	2	1	3	0		3	1		0	1	0	0		0	1	0	0	1	0	1	1	1	1	1	1	0	0	1	0	0	0	0	0	0	0	0	0	0	0	0		0	0	14	4	5	0	0
1995	69	4	1	8	0	2	4	1		0	1	1			1	1	1	0	1	1	1	0	1	1	1	1	0	0	1	0	0	0	0	0	0	0	0	0	0	0	1	4	1	0	7	16	7	1	1
1996	82	6	1	6	0		4	1	1	0	1	1			0	0	0	0	1	1	1	1	0	1	1	1	0	0	0	0	0	0	0	0	1	1	0	0	0	1	1	4	1	0	6	10	7	1	1
1997	58	3	1	4	0		3	1		0	1	0	0		0	1	0	0	1	1	1	1	1	1	1	1	0	0	1	0	0	0	0	0	0	0	0	0	0	1	0		0	0	12	11	5	0	0
1998	51	3	1	6	0		4	1	1	0	1	1			1	0	0	0	1	1	1	1	1	1	1	1	0	0	0	0	0	0	0	0	0	0	0	0	0	0	1	4	0	0	12	21	7	1	1
1999	43	2	1	5	0		4	1	1	0	1	0	0		0	0	0	0	1	1	1	1	1	1	1	1	0	0	0	0	0	0	0	0	0	0	0	0	0	1	0		0	0	13	7	5	0	0
[truncated: 888 more rows]
[truncated: 18 more columns]
